# Supplementary material for: Constructing high-density active sites on hollow covalent organic polymers for efficient oxygen electrocatalysis
Source: Nat Commun. 2026 Jun 9;17:7346. doi: 10.1038/s41467-026-73508-z (PMC13402350; doi:10.1038/s41467-026-73508-z)
Supplement: Supplementary file 3 — Supplementary Data 1 [file 41467_2026_73508_MOESM3_ESM.zip]

Archive with 2 entries (2 files):
- Supplementary Data 1 CoO-cluster.cif
- Supplementary Data 1 Co-SAC.cif
