# Supplementary material for: Constructing high-density active sites on hollow covalent organic polymers for efficient oxygen electrocatalysis
Source: Nat Commun. 2026 Jun 9;17:7346. doi: 10.1038/s41467-026-73508-z (PMC13402350; doi:10.1038/s41467-026-73508-z)
Supplement: Supplementary file 3 — Supplementary Data 1 [file 41467_2026_73508_MOESM3_ESM.zip › Supplementary Data 1 CoO-cluster.cif]

#======================================================================
# CRYSTAL DATA
#----------------------------------------------------------------------
data_VESTA_phase_1

_chemical_name_common                  ' C  N  O  H Co                        '
_cell_length_a                         29.780399
_cell_length_b                         29.780399
_cell_length_c                         25.000000
_cell_angle_alpha                      90.000000
_cell_angle_beta                       90.000000
_cell_angle_gamma                      120.000000
_cell_volume                           19201.346027
_space_group_name_H-M_alt              'P 1'
_space_group_IT_number                 1

loop_
_space_group_symop_operation_xyz
   'x, y, z'

loop_
   _atom_site_label
   _atom_site_occupancy
   _atom_site_fract_x
   _atom_site_fract_y
   _atom_site_fract_z
   _atom_site_adp_type
   _atom_site_U_iso_or_equiv
   _atom_site_type_symbol
   C1         1.0     0.112030     0.166009     0.283483    Uiso  ? C
   C2         1.0     0.129853     0.137977     0.253638    Uiso  ? C
   C3         1.0     0.182844     0.157615     0.248667    Uiso  ? C
   C4         1.0     0.218015     0.204493     0.273326    Uiso  ? C
   C5         1.0     0.149303     0.212846     0.307095    Uiso  ? C
   C6         1.0     0.274219     0.228309     0.272395    Uiso  ? C
   C7         1.0     0.351625     0.297470     0.304908    Uiso  ? C
   C8         1.0     0.381685     0.280264     0.278081    Uiso  ? C
   C9         1.0     0.355480     0.233552     0.249249    Uiso  ? C
   C10        1.0     0.301809     0.207727     0.246784    Uiso  ? C
   C11        1.0     0.954323     0.128870     0.299016    Uiso  ? C
   C12        1.0     0.899304     0.113117     0.300264    Uiso  ? C
   C13        1.0     0.886641     0.152343     0.301910    Uiso  ? C
   C14        1.0     0.552185     0.437228     0.294804    Uiso  ? C
   C15        1.0     0.520639     0.380385     0.290869    Uiso  ? C
   C16        1.0     0.467131     0.358491     0.287889    Uiso  ? C
   C17        1.0     0.820364     0.178889     0.302249    Uiso  ? C
   C18        1.0     0.852156     0.232329     0.293767    Uiso  ? C
   C19        1.0     0.829537     0.263405     0.293335    Uiso  ? C
   C20        1.0     0.775711     0.241257     0.301051    Uiso  ? C
   C21        1.0     0.766898     0.160130     0.309449    Uiso  ? C
   C22        1.0     0.750099     0.273252     0.300455    Uiso  ? C
   C23        1.0     0.675481     0.276912     0.284499    Uiso  ? C
   C24        1.0     0.698939     0.329591     0.299230    Uiso  ? C
   C25        1.0     0.751262     0.354189     0.314512    Uiso  ? C
   C26        1.0     0.776866     0.325973     0.315070    Uiso  ? C
   C27        1.0     0.858951     0.058517     0.299221    Uiso  ? C
   C28        1.0     0.874544     0.019070     0.295086    Uiso  ? C
   C29        1.0     0.835173     0.967255     0.296146    Uiso  ? C
   C30        1.0     0.544629     0.347957     0.288426    Uiso  ? C
   C31        1.0     0.600931     0.372829     0.293527    Uiso  ? C
   C32        1.0     0.622413     0.340597     0.293848    Uiso  ? C
   C33        1.0     0.807201     0.874129     0.294352    Uiso  ? C
   C34        1.0     0.754602     0.853396     0.307000    Uiso  ? C
   C35        1.0     0.722712     0.799804     0.307955    Uiso  ? C
   C36        1.0     0.743177     0.767222     0.296579    Uiso  ? C
   C37        1.0     0.824325     0.838593     0.283822    Uiso  ? C
   C38        1.0     0.710260     0.709663     0.297421    Uiso  ? C
   C39        1.0     0.706153     0.630593     0.308715    Uiso  ? C
   C40        1.0     0.652401     0.602181     0.298482    Uiso  ? C
   C41        1.0     0.627526     0.630734     0.288081    Uiso  ? C
   C42        1.0     0.656535     0.684546     0.287576    Uiso  ? C
   C43        1.0     0.928731     0.033170     0.290101    Uiso  ? C
   C44        1.0     0.968272     0.088563     0.291895    Uiso  ? C
   C45        1.0     0.019632     0.101238     0.286924    Uiso  ? C
   C46        1.0     0.633500     0.429042     0.298324    Uiso  ? C
   C47        1.0     0.608391     0.460607     0.297876    Uiso  ? C
   C48        1.0     0.640624     0.514283     0.299300    Uiso  ? C
   N1         1.0     0.200294     0.231060     0.302589    Uiso  ? N
   N2         1.0     0.299824     0.273098     0.301225    Uiso  ? N
   N3         1.0     0.059847     0.150094     0.290869    Uiso  ? N
   N4         1.0     0.435490     0.307137     0.280488    Uiso  ? N
   N5         1.0     0.745173     0.189750     0.308862    Uiso  ? N
   N6         1.0     0.699888     0.249704     0.285307    Uiso  ? N
   N7         1.0     0.837811     0.143128     0.303236    Uiso  ? N
   N8         1.0     0.673344     0.358253     0.298749    Uiso  ? N
   N9         1.0     0.793926     0.787336     0.284831    Uiso  ? N
   N10        1.0     0.734055     0.682174     0.308006    Uiso  ? N
   N11        1.0     0.843572     0.927208     0.292130    Uiso  ? N
   N12        1.0     0.623137     0.547901     0.298484    Uiso  ? N
   O1         1.0     0.989283     0.176103     0.303395    Uiso  ? O
   O2         1.0     0.530969     0.464881     0.294793    Uiso  ? O
   O3         1.0     0.811436     0.045463     0.301895    Uiso  ? O
   O4         1.0     0.517110     0.299141     0.282003    Uiso  ? O
   O5         1.0     0.941777     0.998914     0.284822    Uiso  ? O
   O6         1.0     0.682349     0.449912     0.302546    Uiso  ? O
   O7         1.0     0.252537     0.418317     0.352791    Uiso  ? O
   O8         1.0     0.242845     0.374683     0.440291    Uiso  ? O
   O9         1.0     0.151008     0.465159     0.420281    Uiso  ? O
   O10        1.0     0.208987     0.491930     0.339507    Uiso  ? O
   O11        1.0     0.324444     0.528449     0.472677    Uiso  ? O
   O12        1.0     0.302961     0.445202     0.514927    Uiso  ? O
   O13        1.0     0.206981     0.413064     0.517958    Uiso  ? O
   O14        1.0     0.252789     0.417654     0.259376    Uiso  ? O
   O15        1.0     0.250840     0.340557     0.293757    Uiso  ? O
   O16        1.0     0.357394     0.431869     0.433025    Uiso  ? O
   O17        1.0     0.309134     0.338838     0.382396    Uiso  ? O
   O18        1.0     0.371049     0.523487     0.395276    Uiso  ? O
   O19        1.0     0.310618     0.513097     0.326646    Uiso  ? O
   O20        1.0     0.220547     0.497919     0.484997    Uiso  ? O
   O21        1.0     0.282086     0.566129     0.402016    Uiso  ? O
   O22        1.0     0.353685     0.390211     0.294299    Uiso  ? O
   O23        1.0     0.349291     0.473453     0.260594    Uiso  ? O
   O24        1.0     0.407154     0.474771     0.346982    Uiso  ? O
   O25        1.0     0.130989     0.373650     0.418316    Uiso  ? O
   O26        1.0     0.150672     0.311994     0.335927    Uiso  ? O
   O27        1.0     0.174093     0.405549     0.306317    Uiso  ? O
   O28        1.0     0.207484     0.278333     0.393418    Uiso  ? O
   O29        1.0     0.288514     0.350420     0.510350    Uiso  ? O
   O30        1.0     0.186938     0.311481     0.508491    Uiso  ? O
   H1         1.0     0.102676     0.101814     0.233791    Uiso  ? H
   H2         1.0     0.197082     0.136422     0.225276    Uiso  ? H
   H3         1.0     0.138106     0.236372     0.330808    Uiso  ? H
   H4         1.0     0.369494     0.331137     0.330945    Uiso  ? H
   H5         1.0     0.377414     0.218238     0.228901    Uiso  ? H
   H6         1.0     0.281093     0.171443     0.224665    Uiso  ? H
   H7         1.0     0.046973     0.176436     0.299461    Uiso  ? H
   H8         1.0     0.918458     0.192500     0.301990    Uiso  ? H
   H9         1.0     0.450217     0.383732     0.290004    Uiso  ? H
   H10        1.0     0.893692     0.249571     0.286647    Uiso  ? H
   H11        1.0     0.853779     0.304822     0.285485    Uiso  ? H
   H12        1.0     0.740806     0.118539     0.316146    Uiso  ? H
   H13        1.0     0.635206     0.255927     0.270711    Uiso  ? H
   H14        1.0     0.771239     0.394937     0.326450    Uiso  ? H
   H15        1.0     0.817202     0.344699     0.328114    Uiso  ? H
   H16        1.0     0.811205     0.103121     0.304166    Uiso  ? H
   H17        1.0     0.795339     0.959321     0.300454    Uiso  ? H
   H18        1.0     0.596045     0.298839     0.290517    Uiso  ? H
   H19        1.0     0.738644     0.878321     0.316850    Uiso  ? H
   H20        1.0     0.682038     0.783416     0.318997    Uiso  ? H
   H21        1.0     0.865231     0.853293     0.273908    Uiso  ? H
   H22        1.0     0.727585     0.610672     0.318529    Uiso  ? H
   H23        1.0     0.585927     0.610661     0.279858    Uiso  ? H
   H24        1.0     0.637443     0.706748     0.278277    Uiso  ? H
   H25        1.0     0.883037     0.939782     0.287191    Uiso  ? H
   H26        1.0     0.027833     0.069698     0.280623    Uiso  ? H
   H27        1.0     0.682440     0.529398     0.300363    Uiso  ? H
   H28        1.0     0.694029     0.398840     0.302515    Uiso  ? H
   H29        1.0     0.457614     0.288321     0.276585    Uiso  ? H
   H30        1.0     0.582522     0.528638     0.296601    Uiso  ? H
   Co1        1.0     0.129944     0.318564     0.395989    Uiso  ? Co
   Co2        1.0     0.187603     0.306438     0.440003    Uiso  ? Co
   Co3        1.0     0.160685     0.428842     0.367851    Uiso  ? Co
   Co4        1.0     0.223874     0.510589     0.410567    Uiso  ? Co
   Co5        1.0     0.265527     0.476804     0.504044    Uiso  ? Co
   Co6        1.0     0.174117     0.430420     0.463659    Uiso  ? Co
   Co7        1.0     0.243993     0.375355     0.515391    Uiso  ? Co
   Co8        1.0     0.204128     0.363021     0.303335    Uiso  ? Co
   Co9        1.0     0.308883     0.407881     0.275305    Uiso  ? Co
   Co10       1.0     0.248806     0.436154     0.417508    Uiso  ? Co
   Co11       1.0     0.356911     0.409782     0.361657    Uiso  ? Co
   Co12       1.0     0.306650     0.367009     0.445375    Uiso  ? Co
   Co13       1.0     0.254365     0.292564     0.342047    Uiso  ? Co
   Co14       1.0     0.313679     0.531086     0.398221    Uiso  ? Co
   Co15       1.0     0.244624     0.462008     0.306874    Uiso  ? Co
   Co16       1.0     0.363147     0.491948     0.326429    Uiso  ? Co
   Co17       1.0     0.342559     0.479927     0.453810    Uiso  ? Co
