# Supplementary material for: Constructing high-density active sites on hollow covalent organic polymers for efficient oxygen electrocatalysis
Source: Nat Commun. 2026 Jun 9;17:7346. doi: 10.1038/s41467-026-73508-z (PMC13402350; doi:10.1038/s41467-026-73508-z)
Supplement: Supplementary file 3 — Supplementary Data 1 [file 41467_2026_73508_MOESM3_ESM.zip › Supplementary Data 1 Co-SAC.cif]

#======================================================================
# CRYSTAL DATA
#----------------------------------------------------------------------
data_VESTA_phase_1

_chemical_name_common                  ' C Co  H  N  O                        '
_cell_length_a                         29.780399
_cell_length_b                         29.780399
_cell_length_c                         25.000000
_cell_angle_alpha                      90.000000
_cell_angle_beta                       90.000000
_cell_angle_gamma                      120.000000
_cell_volume                           19201.346027
_space_group_name_H-M_alt              'P 1'
_space_group_IT_number                 1

loop_
_space_group_symop_operation_xyz
   'x, y, z'

loop_
   _atom_site_label
   _atom_site_occupancy
   _atom_site_fract_x
   _atom_site_fract_y
   _atom_site_fract_z
   _atom_site_adp_type
   _atom_site_U_iso_or_equiv
   _atom_site_type_symbol
   C1         1.0     0.110381     0.163938     0.291154    Uiso  ? C
   C2         1.0     0.774416     0.326089     0.308070    Uiso  ? C
   C3         1.0     0.180366     0.145262     0.295067    Uiso  ? C
   C4         1.0     0.216109     0.198284     0.290420    Uiso  ? C
   C5         1.0     0.147748     0.216539     0.286239    Uiso  ? C
   C6         1.0     0.271954     0.222756     0.289363    Uiso  ? C
   C7         1.0     0.348068     0.304719     0.282578    Uiso  ? C
   C8         1.0     0.379558     0.282294     0.286682    Uiso  ? C
   C9         1.0     0.301718     0.198391     0.292721    Uiso  ? C
   C10        1.0     0.952078     0.129830     0.292966    Uiso  ? C
   C11        1.0     0.896903     0.114023     0.293766    Uiso  ? C
   C12        1.0     0.127636     0.127660     0.295723    Uiso  ? C
   C13        1.0     0.551836     0.439606     0.287093    Uiso  ? C
   C14        1.0     0.519696     0.382918     0.286786    Uiso  ? C
   C15        1.0     0.466054     0.361674     0.285935    Uiso  ? C
   C16        1.0     0.817587     0.179184     0.293453    Uiso  ? C
   C17        1.0     0.696605     0.330207     0.293682    Uiso  ? C
   C18        1.0     0.849131     0.232571     0.284413    Uiso  ? C
   C19        1.0     0.826378     0.263514     0.284390    Uiso  ? C
   C20        1.0     0.772701     0.241335     0.293156    Uiso  ? C
   C21        1.0     0.672625     0.277481     0.279036    Uiso  ? C
   C22        1.0     0.884194     0.153149     0.293374    Uiso  ? C
   C23        1.0     0.764181     0.160341     0.301366    Uiso  ? C
   C24        1.0     0.747182     0.273360     0.293480    Uiso  ? C
   C25        1.0     0.749118     0.354576     0.308213    Uiso  ? C
   C26        1.0     0.017442     0.101272     0.292161    Uiso  ? C
   C27        1.0     0.355235     0.227760     0.291554    Uiso  ? C
   C28        1.0     0.872239     0.020030     0.294535    Uiso  ? C
   C29        1.0     0.832975     0.968276     0.295036    Uiso  ? C
   C30        1.0     0.542842     0.349761     0.288039    Uiso  ? C
   C31        1.0     0.599342     0.374255     0.290021    Uiso  ? C
   C32        1.0     0.856561     0.059478     0.294918    Uiso  ? C
   C33        1.0     0.806189     0.875541     0.294796    Uiso  ? C
   C34        1.0     0.752690     0.854243     0.302569    Uiso  ? C
   C35        1.0     0.721203     0.800624     0.302036    Uiso  ? C
   C36        1.0     0.742973     0.768669     0.293959    Uiso  ? C
   C37        1.0     0.824593     0.840543     0.287621    Uiso  ? C
   C38        1.0     0.710339     0.711217     0.292752    Uiso  ? C
   C39        1.0     0.704776     0.631820     0.306498    Uiso  ? C
   C40        1.0     0.652533     0.603914     0.290000    Uiso  ? C
   C41        1.0     0.620291     0.341605     0.291085    Uiso  ? C
   C42        1.0     0.658039     0.686575     0.276689    Uiso  ? C
   C43        1.0     0.629058     0.632833     0.275254    Uiso  ? C
   C44        1.0     0.257863     0.381912     0.275968    Uiso  ? C
   C45        1.0     0.250367     0.324746     0.161454    Uiso  ? C
   C46        1.0     0.243074     0.303019     0.104681    Uiso  ? C
   C47        1.0     0.640657     0.516075     0.290424    Uiso  ? C
   C48        1.0     0.262728     0.433904     0.271096    Uiso  ? C
   C49        1.0     0.632581     0.430479     0.291343    Uiso  ? C
   C50        1.0     0.965989     0.089285     0.292843    Uiso  ? C
   C51        1.0     0.926627     0.034080     0.293377    Uiso  ? C
   C52        1.0     0.608008     0.462501     0.289703    Uiso  ? C
   Co1        1.0     0.251036     0.301702     0.275145    Uiso  ? Co
   H1         1.0     0.270976     0.333501     0.078009    Uiso  ? H
   H2         1.0     0.582675     0.530337     0.285437    Uiso  ? H
   H3         1.0     0.203877     0.292643     0.091225    Uiso  ? H
   H4         1.0     0.247316     0.268563     0.102663    Uiso  ? H
   H5         1.0     0.290179     0.460508     0.301011    Uiso  ? H
   H6         1.0     0.224766     0.431002     0.275630    Uiso  ? H
   H7         1.0     0.278169     0.448756     0.230983    Uiso  ? H
   H8         1.0     0.454861     0.290567     0.286771    Uiso  ? H
   H9         1.0     0.194119     0.117617     0.298259    Uiso  ? H
   H10        1.0     0.682436     0.531033     0.292121    Uiso  ? H
   H11        1.0     0.024736     0.068807     0.292085    Uiso  ? H
   H12        1.0     0.640337     0.709238     0.263967    Uiso  ? H
   H13        1.0     0.100286     0.086338     0.299833    Uiso  ? H
   H14        1.0     0.363419     0.346267     0.277514    Uiso  ? H
   H15        1.0     0.588682     0.613036     0.262052    Uiso  ? H
   H16        1.0     0.724641     0.611379     0.320235    Uiso  ? H
   H17        1.0     0.692362     0.399859     0.295647    Uiso  ? H
   H18        1.0     0.137093     0.246532     0.281904    Uiso  ? H
   H19        1.0     0.915945     0.193321     0.292348    Uiso  ? H
   H20        1.0     0.378965     0.209370     0.294370    Uiso  ? H
   H21        1.0     0.882144     0.941930     0.292812    Uiso  ? H
   H22        1.0     0.738285     0.118761     0.308334    Uiso  ? H
   H23        1.0     0.450465     0.388010     0.285594    Uiso  ? H
   H24        1.0     0.890558     0.249799     0.276625    Uiso  ? H
   H25        1.0     0.046145     0.177448     0.290841    Uiso  ? H
   H26        1.0     0.632167     0.256764     0.265792    Uiso  ? H
   H27        1.0     0.808829     0.103594     0.296281    Uiso  ? H
   H28        1.0     0.850377     0.304876     0.276110    Uiso  ? H
   H29        1.0     0.282678     0.156318     0.296204    Uiso  ? H
   H30        1.0     0.792880     0.960073     0.295788    Uiso  ? H
   H31        1.0     0.593542     0.299790     0.290287    Uiso  ? H
   H32        1.0     0.735753     0.878798     0.309739    Uiso  ? H
   H33        1.0     0.679716     0.783664     0.309296    Uiso  ? H
   H34        1.0     0.866247     0.855795     0.281707    Uiso  ? H
   H35        1.0     0.769404     0.395325     0.320149    Uiso  ? H
   H36        1.0     0.814903     0.344562     0.320540    Uiso  ? H
   N1         1.0     0.732752     0.683391     0.307568    Uiso  ? N
   N2         1.0     0.696756     0.249996     0.279163    Uiso  ? N
   N3         1.0     0.742335     0.189846     0.301260    Uiso  ? N
   N4         1.0     0.794565     0.789253     0.287175    Uiso  ? N
   N5         1.0     0.842146     0.928576     0.294190    Uiso  ? N
   N6         1.0     0.295916     0.275784     0.284466    Uiso  ? N
   N7         1.0     0.433498     0.310228     0.286097    Uiso  ? N
   N8         1.0     0.058118     0.149809     0.291325    Uiso  ? N
   N9         1.0     0.198935     0.233308     0.286446    Uiso  ? N
   N10        1.0     0.835215     0.143675     0.294524    Uiso  ? N
   N11        1.0     0.671347     0.359131     0.293700    Uiso  ? N
   N12        1.0     0.623310     0.549772     0.288369    Uiso  ? N
   O1         1.0     0.256985     0.368766     0.168854    Uiso  ? O
   O2         1.0     0.213683     0.339564     0.278579    Uiso  ? O
   O3         1.0     0.514640     0.300614     0.287543    Uiso  ? O
   O4         1.0     0.808934     0.046364     0.296168    Uiso  ? O
   O5         1.0     0.247715     0.291383     0.197389    Uiso  ? O
   O6         1.0     0.986924     0.177283     0.292370    Uiso  ? O
   O7         1.0     0.681539     0.451141     0.293979    Uiso  ? O
   O8         1.0     0.939738     0.999544     0.292870    Uiso  ? O
   O9         1.0     0.297903     0.375917     0.278300    Uiso  ? O
   O10        1.0     0.531178     0.467905     0.285183    Uiso  ? O
