# Supplementary material for: Constructing high-density active sites on hollow covalent organic polymers for efficient oxygen electrocatalysis
Source: Nat Commun. 2026 Jun 9;17:7346. doi: 10.1038/s41467-026-73508-z (PMC13402350; doi:10.1038/s41467-026-73508-z)
Supplement: Supplementary file 5 — Source data [file 41467_2026_73508_MOESM5_ESM.xlsx]

## Sheet: Fig 2A
H-COP-Co			COP@ZIF			ZIF-67			Simulated ZIF-67
2 Theta (°)	Intensity (arb. units)		2 Theta (°)	Intensity (arb. units)		2 Theta (°)	Intensity (arb. units)		2 Theta (°)	Intensity (arb. units)
4	161		4	194		5	68		1	0
4.02	152		4.02	201		5.02	84		1.01	0.02312
4.04	131		4.04	201		5.04	69		1.02	0.02271
4.06	162		4.06	187		5.06	79		1.03	0.02232
4.08	138		4.08	215		5.08	80		1.04	0.02194
4.1	144		4.1	175		5.1	83		1.05	0.02156
4.12	164		4.12	166		5.12	73		1.06	0.0212
4.14	159		4.14	180		5.14	73		1.07	0.02085
4.16	152		4.16	196		5.16	81		1.08	0.02051
4.18	153		4.18	170		5.18	71		1.09	0.02017
4.2	145		4.2	183		5.2	82		1.1	0.01985
4.22	154		4.22	185		5.22	83		1.11	0.01953
4.24	147		4.24	193		5.24	74		1.12	0.01922
4.26	170		4.26	197		5.26	86		1.13	0.01892
4.28	158		4.28	177		5.28	72		1.14	0.01863
4.3	140		4.3	171		5.3	88		1.15	0.01834
4.32	146		4.32	172		5.32	67		1.16	0.01806
4.34	123		4.34	187		5.34	76		1.17	0.01779
4.36	149		4.36	196		5.36	69		1.18	0.01753
4.38	152		4.38	186		5.38	64		1.19	0.01727
4.4	117		4.4	172		5.4	67		1.2	0.01702
4.42	163		4.42	157		5.42	75		1.21	0.01677
4.44	155		4.44	159		5.44	56		1.22	0.01654
4.46	130		4.46	168		5.46	70		1.23	0.0163
4.48	149		4.48	155		5.48	60		1.24	0.01607
4.5	143		4.5	162		5.5	59		1.25	0.01585
4.52	142		4.52	161		5.52	78		1.26	0.01563
4.54	140		4.54	165		5.54	80		1.27	0.01541
4.56	127		4.56	162		5.56	66		1.28	0.01521
4.58	148		4.58	175		5.58	65		1.29	0.01501
4.6	145		4.6	160		5.6	68		1.3	0.01481
4.62	118		4.62	168		5.62	67		1.31	0.01461
4.64	158		4.64	143		5.64	78		1.32	0.01442
4.66	122		4.66	171		5.66	70		1.33	0.01424
4.68	130		4.68	155		5.68	62		1.34	0.01405
4.7	127		4.7	161		5.7	70		1.35	0.01387
4.72	145		4.72	157		5.72	50		1.36	0.0137
4.74	132		4.74	168		5.74	81		1.37	0.01353
4.76	129		4.76	150		5.76	65		1.38	0.01336
4.78	132		4.78	151		5.78	67		1.39	0.0132
4.8	128		4.8	167		5.8	54		1.4	0.01304
4.82	120		4.82	183		5.82	64		1.41	0.01289
4.84	127		4.84	155		5.84	61		1.42	0.01273
4.86	127		4.86	167		5.86	58		1.43	0.01258
4.88	119		4.88	170		5.88	70		1.44	0.01243
4.9	126		4.9	166		5.9	88		1.45	0.01229
4.92	111		4.92	162		5.92	79		1.46	0.01214
4.94	116		4.94	148		5.94	72		1.47	0.01201
4.96	109		4.96	161		5.96	63		1.48	0.01187
4.98	108		4.98	151		5.98	56		1.49	0.01174
5	125		5	176		6	69		1.5	0.01161
5.02	115		5.02	159		6.02	58		1.51	0.01148
5.04	129		5.04	147		6.04	61		1.52	0.01135
5.06	119		5.06	146		6.06	64		1.53	0.01123
5.08	119		5.08	140		6.08	58		1.54	0.01111
5.1	113		5.1	137		6.1	53		1.55	0.01099
5.12	121		5.12	150		6.12	79		1.56	0.01087
5.14	134		5.14	144		6.14	64		1.57	0.01076
5.16	124		5.16	127		6.16	65		1.58	0.01065
5.18	133		5.18	146		6.18	52		1.59	0.01054
5.2	116		5.2	145		6.2	62		1.6	0.01043
5.22	115		5.22	160		6.22	53		1.61	0.01032
5.24	114		5.24	151		6.24	61		1.62	0.01022
5.26	116		5.26	134		6.26	72		1.63	0.01011
5.28	102		5.28	166		6.28	55		1.64	0.01001
5.3	129		5.3	144		6.3	69		1.65	0.00991
5.32	88		5.32	141		6.32	61		1.66	0.00982
5.34	114		5.34	154		6.34	48		1.67	0.00972
5.36	138		5.36	151		6.36	60		1.68	0.00963
5.38	123		5.38	121		6.38	64		1.69	0.00954
5.4	96		5.4	142		6.4	63		1.7	0.00945
5.42	109		5.42	138		6.42	76		1.71	0.00936
5.44	104		5.44	137		6.44	51		1.72	0.00927
5.46	102		5.46	141		6.46	76		1.73	0.00919
5.48	116		5.48	129		6.48	73		1.74	0.0091
5.5	102		5.5	131		6.5	59		1.75	0.00902
5.52	114		5.52	127		6.52	71		1.76	0.00894
5.54	82		5.54	127		6.54	67		1.77	0.00886
5.56	111		5.56	121		6.56	61		1.78	0.00878
5.58	86		5.58	138		6.58	76		1.79	0.0087
5.6	136		5.6	136		6.6	54		1.8	0.00862
5.62	122		5.62	121		6.62	72		1.81	0.00855
5.64	89		5.64	127		6.64	53		1.82	0.00848
5.66	96		5.66	115		6.66	66		1.83	0.0084
5.68	106		5.68	114		6.68	94		1.84	0.00833
5.7	117		5.7	104		6.7	57		1.85	0.00826
5.72	104		5.72	111		6.72	73		1.86	0.00819
5.74	93		5.74	109		6.74	66		1.87	0.00812
5.76	90		5.76	150		6.76	65		1.88	0.00806
5.78	111		5.78	138		6.78	70		1.89	0.00799
5.8	114		5.8	145		6.8	82		1.9	0.00793
5.82	89		5.82	112		6.82	60		1.91	0.00786
5.84	116		5.84	126		6.84	78		1.92	0.0078
5.86	110		5.86	129		6.86	76		1.93	0.00774
5.88	102		5.88	116		6.88	73		1.94	0.00768
5.9	113		5.9	112		6.9	80		1.95	0.00761
5.92	99		5.92	111		6.92	71		1.96	0.00756
5.94	116		5.94	128		6.94	82		1.97	0.0075
5.96	106		5.96	128		6.96	83		1.98	0.00744
5.98	102		5.98	109		6.98	83		1.99	0.00739
6	95		6	142		7	69		2	0.00733
6.02	111		6.02	121		7.02	95		2.01	0.00727
6.04	118		6.04	140		7.04	75		2.02	0.00722
6.06	100		6.06	101		7.06	95		2.03	0.00716
6.08	105		6.08	124		7.08	91		2.04	0.00711
6.1	102		6.1	113		7.1	113		2.05	0.00706
6.12	110		6.12	115		7.12	94		2.06	0.00701
6.14	107		6.14	126		7.14	104		2.07	0.00696
6.16	103		6.16	127		7.16	124		2.08	0.00691
6.18	104		6.18	123		7.18	113		2.09	0.00686
6.2	96		6.2	115		7.2	116		2.1	0.00681
6.22	92		6.22	106		7.22	127		2.11	0.00676
6.24	118		6.24	120		7.24	122		2.12	0.00672
6.26	87		6.26	139		7.26	146		2.13	0.00667
6.28	95		6.28	100		7.28	124		2.14	0.00663
6.3	84		6.3	121		7.3	138		2.15	0.00658
6.32	105		6.32	122		7.32	163		2.16	0.00654
6.34	100		6.34	101		7.34	168		2.17	0.00649
6.36	72		6.36	121		7.36	170		2.18	0.00645
6.38	95		6.38	118		7.38	170		2.19	0.00641
6.4	91		6.4	103		7.4	207		2.2	0.00636
6.42	85		6.42	112		7.42	193		2.21	0.00632
6.44	107		6.44	118		7.44	253		2.22	0.00629
6.46	100		6.46	119		7.46	232		2.23	0.00624
6.48	93		6.48	117		7.48	215		2.24	0.00621
6.5	89		6.5	112		7.5	252		2.25	0.00616
6.52	106		6.52	113		7.52	252		2.26	0.00613
6.54	76		6.54	123		7.54	268		2.27	0.00609
6.56	83		6.56	132		7.56	329		2.28	0.00605
6.58	85		6.58	131		7.58	311		2.29	0.00601
6.6	87		6.6	116		7.6	298		2.3	0.00598
6.62	86		6.62	110		7.62	348		2.31	0.00594
6.64	102		6.64	121		7.64	327		2.32	0.00591
6.66	101		6.66	110		7.66	357		2.33	0.00587
6.68	82		6.68	121		7.68	375		2.34	0.00584
6.7	85		6.7	112		7.7	384		2.35	0.0058
6.72	83		6.72	130		7.72	341		2.36	0.00577
6.74	81		6.74	134		7.74	382		2.37	0.00574
6.76	89		6.76	119		7.76	385		2.38	0.0057
6.78	95		6.78	135		7.78	374		2.39	0.00567
6.8	90		6.8	132		7.8	394		2.4	0.00564
6.82	87		6.82	120		7.82	386		2.41	0.00561
6.84	94		6.84	99		7.84	333		2.42	0.00557
6.86	85		6.86	132		7.86	368		2.43	0.00554
6.88	76		6.88	128		7.88	328		2.44	0.00551
6.9	95		6.9	111		7.9	334		2.45	0.00549
6.92	86		6.92	146		7.92	339		2.46	0.00546
6.94	77		6.94	135		7.94	285		2.47	0.00542
6.96	84		6.96	108		7.96	304		2.48	0.00539
6.98	88		6.98	132		7.98	295		2.49	0.00536
7	87		7	118		8	245		2.5	0.00534
7.02	79		7.02	113		8.02	215		2.51	0.00531
7.04	63		7.04	109		8.04	225		2.52	0.00529
7.06	76		7.06	125		8.06	222		2.53	0.00526
7.08	90		7.08	129		8.08	236		2.54	0.00523
7.1	67		7.1	126		8.1	183		2.55	0.0052
7.12	89		7.12	133		8.12	144		2.56	0.00518
7.14	72		7.14	138		8.14	167		2.57	0.00515
7.16	79		7.16	114		8.16	158		2.58	0.00513
7.18	95		7.18	118		8.18	153		2.59	0.0051
7.2	71		7.2	112		8.2	130		2.6	0.00508
7.22	98		7.22	115		8.22	112		2.61	0.00505
7.24	83		7.24	155		8.24	133		2.62	0.00503
7.26	92		7.26	134		8.26	85		2.63	0.005
7.28	87		7.28	142		8.28	97		2.64	0.00498
7.3	88		7.3	142		8.3	69		2.65	0.00496
7.32	79		7.32	131		8.32	76		2.66	0.00494
7.34	85		7.34	132		8.34	76		2.67	0.00491
7.36	64		7.36	144		8.36	56		2.68	0.00489
7.38	67		7.38	114		8.38	61		2.69	0.00486
7.4	69		7.4	128		8.4	49		2.7	0.00484
7.42	68		7.42	124		8.42	51		2.71	0.00482
7.44	83		7.44	120		8.44	56		2.72	0.0048
7.46	81		7.46	110		8.46	54		2.73	0.00478
7.48	70		7.48	143		8.48	42		2.74	0.00476
7.5	82		7.5	120		8.5	42		2.75	0.00474
7.52	76		7.52	127		8.52	37		2.76	0.00472
7.54	68		7.54	117		8.54	38		2.77	0.0047
7.56	64		7.56	105		8.56	44		2.78	0.00468
7.58	74		7.58	112		8.58	49		2.79	0.00466
7.6	86		7.6	106		8.6	38		2.8	0.00464
7.62	74		7.62	102		8.62	48		2.81	0.00462
7.64	73		7.64	100		8.64	50		2.82	0.0046
7.66	78		7.66	105		8.66	42		2.83	0.00459
7.68	84		7.68	95		8.68	37		2.84	0.00456
7.7	74		7.7	100		8.7	47		2.85	0.00454
7.72	56		7.72	95		8.72	36		2.86	0.00453
7.74	78		7.74	100		8.74	45		2.87	0.00451
7.76	72		7.76	95		8.76	46		2.88	0.00449
7.78	84		7.78	92		8.78	36		2.89	0.00448
7.8	74		7.8	81		8.8	49		2.9	0.00446
7.82	81		7.82	93		8.82	35		2.91	0.00444
7.84	80		7.84	108		8.84	45		2.92	0.00442
7.86	60		7.86	92		8.86	48		2.93	0.00441
7.88	64		7.88	95		8.88	46		2.94	0.00439
7.9	69		7.9	88		8.9	39		2.95	0.00438
7.92	69		7.92	112		8.92	47		2.96	0.00436
7.94	64		7.94	74		8.94	48		2.97	0.00434
7.96	81		7.96	94		8.96	39		2.98	0.00433
7.98	79		7.98	81		8.98	35		2.99	0.00431
8	79		8	112		9	31		3	0.0043
8.02	63		8.02	89		9.02	50		3.01	0.00429
8.04	84		8.04	90		9.04	32		3.02	0.00427
8.06	79		8.06	93		9.06	43		3.03	0.00426
8.08	78		8.08	80		9.08	42		3.04	0.00424
8.1	74		8.1	87		9.1	35		3.05	0.00423
8.12	88		8.12	85		9.12	49		3.06	0.00421
8.14	57		8.14	72		9.14	35		3.07	0.0042
8.16	75		8.16	83		9.16	40		3.08	0.00419
8.18	76		8.18	78		9.18	37		3.09	0.00417
8.2	93		8.2	81		9.2	31		3.1	0.00416
8.22	62		8.22	85		9.22	38		3.11	0.00414
8.24	68		8.24	85		9.24	42		3.12	0.00413
8.26	71		8.26	91		9.26	51		3.13	0.00411
8.28	71		8.28	108		9.28	38		3.14	0.00411
8.3	72		8.3	87		9.3	44		3.15	0.00409
8.32	86		8.32	73		9.32	45		3.16	0.00408
8.34	68		8.34	83		9.34	43		3.17	0.00406
8.36	67		8.36	83		9.36	47		3.18	0.00406
8.38	62		8.38	74		9.38	41		3.19	0.00404
8.4	86		8.4	86		9.4	45		3.2	0.00403
8.42	69		8.42	101		9.42	56		3.21	0.00402
8.44	79		8.44	101		9.44	36		3.22	0.00401
8.46	70		8.46	84		9.46	38		3.23	0.004
8.48	68		8.48	78		9.48	39		3.24	0.00399
8.5	66		8.5	68		9.5	34		3.25	0.00398
8.52	67		8.52	74		9.52	41		3.26	0.00396
8.54	62		8.54	87		9.54	43		3.27	0.00396
8.56	58		8.56	73		9.56	39		3.28	0.00394
8.58	71		8.58	78		9.58	34		3.29	0.00394
8.6	59		8.6	76		9.6	45		3.3	0.00392
8.62	61		8.62	63		9.62	39		3.31	0.00391
8.64	65		8.64	65		9.64	43		3.32	0.0039
8.66	62		8.66	80		9.66	42		3.33	0.00389
8.68	85		8.68	63		9.68	44		3.34	0.00389
8.7	69		8.7	84		9.7	36		3.35	0.00387
8.72	55		8.72	80		9.72	42		3.36	0.00386
8.74	54		8.74	99		9.74	36		3.37	0.00386
8.76	56		8.76	74		9.76	32		3.38	0.00384
8.78	63		8.78	82		9.78	37		3.39	0.00384
8.8	58		8.8	88		9.8	27		3.4	0.00383
8.82	69		8.82	105		9.82	45		3.41	0.00382
8.84	55		8.84	67		9.84	41		3.42	0.00381
8.86	68		8.86	77		9.86	36		3.43	0.0038
8.88	61		8.88	86		9.88	49		3.44	0.00379
8.9	62		8.9	69		9.9	42		3.45	0.00379
8.92	63		8.92	73		9.92	46		3.46	0.00378
8.94	59		8.94	68		9.94	44		3.47	0.00377
8.96	55		8.96	68		9.96	40		3.48	0.00376
8.98	63		8.98	76		9.98	39		3.49	0.00376
9	48		9	83		10	41		3.5	0.00374
9.02	59		9.02	84		10.02	32		3.51	0.00374
9.04	59		9.04	91		10.04	28		3.52	0.00373
9.06	78		9.06	89		10.06	40		3.53	0.00372
9.08	60		9.08	64		10.08	34		3.54	0.00371
9.1	72		9.1	78		10.1	40		3.55	0.00371
9.12	75		9.12	74		10.12	43		3.56	0.0037
9.14	75		9.14	78		10.14	55		3.57	0.00369
9.16	70		9.16	82		10.16	50		3.58	0.00369
9.18	61		9.18	68		10.18	48		3.59	0.00369
9.2	80		9.2	81		10.2	59		3.6	0.00368
9.22	58		9.22	81		10.22	58		3.61	0.00367
9.24	69		9.24	79		10.24	50		3.62	0.00366
9.26	50		9.26	82		10.26	56		3.63	0.00366
9.28	66		9.28	74		10.28	48		3.64	0.00365
9.3	59		9.3	74		10.3	44		3.65	0.00364
9.32	56		9.32	84		10.32	56		3.66	0.00364
9.34	56		9.34	76		10.34	61		3.67	0.00364
9.36	61		9.36	84		10.36	49		3.68	0.00363
9.38	62		9.38	63		10.38	61		3.69	0.00362
9.4	51		9.4	84		10.4	72		3.7	0.00362
9.42	53		9.42	75		10.42	56		3.71	0.00361
9.44	51		9.44	59		10.44	67		3.72	0.00361
9.46	68		9.46	65		10.46	68		3.73	0.0036
9.48	72		9.48	78		10.48	70		3.74	0.0036
9.5	66		9.5	75		10.5	77		3.75	0.00359
9.52	60		9.52	81		10.52	72		3.76	0.00359
9.54	59		9.54	68		10.54	65		3.77	0.00359
9.56	63		9.56	75		10.56	92		3.78	0.00358
9.58	60		9.58	68		10.58	81		3.79	0.00358
9.6	42		9.6	64		10.6	94		3.8	0.00357
9.62	47		9.62	68		10.62	77		3.81	0.00356
9.64	49		9.64	62		10.64	80		3.82	0.00356
9.66	48		9.66	77		10.66	80		3.83	0.00356
9.68	60		9.68	66		10.68	84		3.84	0.00356
9.7	56		9.7	67		10.7	102		3.85	0.00355
9.72	58		9.72	70		10.72	106		3.86	0.00355
9.74	76		9.74	72		10.74	115		3.87	0.00354
9.76	52		9.76	69		10.76	100		3.88	0.00354
9.78	65		9.78	72		10.78	111		3.89	0.00354
9.8	62		9.8	83		10.8	90		3.9	0.00354
9.82	53		9.82	71		10.82	88		3.91	0.00353
9.84	62		9.84	79		10.84	115		3.92	0.00353
9.86	64		9.86	75		10.86	106		3.93	0.00353
9.88	68		9.88	70		10.88	76		3.94	0.00352
9.9	72		9.9	82		10.9	93		3.95	0.00352
9.92	60		9.92	60		10.92	88		3.96	0.00352
9.94	46		9.94	100		10.94	100		3.97	0.00351
9.96	56		9.96	77		10.96	81		3.98	0.00351
9.98	55		9.98	65		10.98	92		3.99	0.00351
10	66		10	75		11	80		4	0.00351
10.02	58		10.02	83		11.02	70		4.01	0.00351
10.04	38		10.04	71		11.04	73		4.02	0.00351
10.06	56		10.06	66		11.06	81		4.03	0.0035
10.08	73		10.08	56		11.08	72		4.04	0.0035
10.1	57		10.1	85		11.1	77		4.05	0.0035
10.12	60		10.12	66		11.12	50		4.06	0.0035
10.14	70		10.14	71		11.14	49		4.07	0.0035
10.16	49		10.16	64		11.16	59		4.08	0.00349
10.18	46		10.18	68		11.18	63		4.09	0.00349
10.2	59		10.2	65		11.2	50		4.1	0.00349
10.22	55		10.22	78		11.22	51		4.11	0.00349
10.24	55		10.24	70		11.24	45		4.12	0.00349
10.26	48		10.26	71		11.26	47		4.13	0.00349
10.28	62		10.28	69		11.28	45		4.14	0.00349
10.3	44		10.3	76		11.3	46		4.15	0.00349
10.32	61		10.32	57		11.32	46		4.16	0.00349
10.34	48		10.34	60		11.34	49		4.17	0.00349
10.36	69		10.36	77		11.36	34		4.18	0.00349
10.38	50		10.38	67		11.38	36		4.19	0.00349
10.4	67		10.4	55		11.4	36		4.2	0.00349
10.42	52		10.42	78		11.42	35		4.21	0.00349
10.44	58		10.44	61		11.44	30		4.22	0.00349
10.46	49		10.46	74		11.46	39		4.23	0.00349
10.48	57		10.48	56		11.48	27		4.24	0.00349
10.5	63		10.5	68		11.5	23		4.25	0.00349
10.52	54		10.52	74		11.52	26		4.26	0.00349
10.54	48		10.54	62		11.54	34		4.27	0.00349
10.56	65		10.56	76		11.56	42		4.28	0.00349
10.58	53		10.58	68		11.58	34		4.29	0.00349
10.6	51		10.6	80		11.6	29		4.3	0.00349
10.62	52		10.62	64		11.62	35		4.31	0.00349
10.64	56		10.64	59		11.64	47		4.32	0.00349
10.66	49		10.66	56		11.66	31		4.33	0.0035
10.68	46		10.68	60		11.68	41		4.34	0.0035
10.7	50		10.7	62		11.7	29		4.35	0.0035
10.72	40		10.72	67		11.72	33		4.36	0.0035
10.74	56		10.74	64		11.74	37		4.37	0.00351
10.76	55		10.76	62		11.76	27		4.38	0.00351
10.78	47		10.78	66		11.78	30		4.39	0.00351
10.8	55		10.8	56		11.8	37		4.4	0.00351
10.82	50		10.82	65		11.82	30		4.41	0.00351
10.84	58		10.84	70		11.84	26		4.42	0.00351
10.86	54		10.86	74		11.86	37		4.43	0.00351
10.88	48		10.88	62		11.88	30		4.44	0.00352
10.9	46		10.9	52		11.9	29		4.45	0.00352
10.92	57		10.92	69		11.92	41		4.46	0.00352
10.94	59		10.94	63		11.94	29		4.47	0.00353
10.96	47		10.96	59		11.96	31		4.48	0.00353
10.98	67		10.98	71		11.98	32		4.49	0.00354
11	48		11	47		12	35		4.5	0.00354
11.02	62		11.02	63		12.02	22		4.51	0.00354
11.04	49		11.04	56		12.04	30		4.52	0.00354
11.06	49		11.06	62		12.06	32		4.53	0.00355
11.08	52		11.08	55		12.08	27		4.54	0.00355
11.1	59		11.1	65		12.1	35		4.55	0.00356
11.12	44		11.12	55		12.12	34		4.56	0.00356
11.14	50		11.14	67		12.14	30		4.57	0.00356
11.16	58		11.16	53		12.16	43		4.58	0.00357
11.18	51		11.18	48		12.18	33		4.59	0.00357
11.2	47		11.2	58		12.2	34		4.6	0.00358
11.22	50		11.22	61		12.22	40		4.61	0.00358
11.24	50		11.24	47		12.24	41		4.62	0.00359
11.26	60		11.26	48		12.26	46		4.63	0.00359
11.28	58		11.28	69		12.28	38		4.64	0.0036
11.3	51		11.3	45		12.3	47		4.65	0.0036
11.32	45		11.32	70		12.32	46		4.66	0.00361
11.34	52		11.34	73		12.34	35		4.67	0.00361
11.36	60		11.36	70		12.36	33		4.68	0.00362
11.38	35		11.38	61		12.38	31		4.69	0.00362
11.4	45		11.4	56		12.4	29		4.7	0.00363
11.42	46		11.42	65		12.42	38		4.71	0.00364
11.44	51		11.44	53		12.44	40		4.72	0.00364
11.46	39		11.46	46		12.46	50		4.73	0.00365
11.48	47		11.48	61		12.48	56		4.74	0.00366
11.5	37		11.5	47		12.5	50		4.75	0.00366
11.52	61		11.52	63		12.52	57		4.76	0.00367
11.54	35		11.54	67		12.54	55		4.77	0.00368
11.56	50		11.56	75		12.56	65		4.78	0.00369
11.58	50		11.58	43		12.58	54		4.79	0.00369
11.6	56		11.6	51		12.6	85		4.8	0.0037
11.62	46		11.62	63		12.62	70		4.81	0.00371
11.64	55		11.64	54		12.64	74		4.82	0.00371
11.66	41		11.66	53		12.66	56		4.83	0.00372
11.68	55		11.68	53		12.68	73		4.84	0.00373
11.7	47		11.7	52		12.7	107		4.85	0.00374
11.72	48		11.72	66		12.72	90		4.86	0.00374
11.74	60		11.74	53		12.74	90		4.87	0.00375
11.76	43		11.76	54		12.76	94		4.88	0.00376
11.78	46		11.78	45		12.78	100		4.89	0.00377
11.8	44		11.8	66		12.8	114		4.9	0.00378
11.82	61		11.82	50		12.82	108		4.91	0.00379
11.84	48		11.84	62		12.84	111		4.92	0.0038
11.86	49		11.86	51		12.86	136		4.93	0.00381
11.88	34		11.88	63		12.88	146		4.94	0.00381
11.9	49		11.9	53		12.9	118		4.95	0.00383
11.92	41		11.92	59		12.92	152		4.96	0.00384
11.94	53		11.94	58		12.94	170		4.97	0.00385
11.96	40		11.96	52		12.96	170		4.98	0.00386
11.98	49		11.98	55		12.98	152		4.99	0.00387
12	36		12	43		13	194		5	0.00388
12.02	41		12.02	68		13.02	184		5.01	0.00389
12.04	47		12.04	40		13.04	184		5.02	0.0039
12.06	46		12.06	60		13.06	174		5.03	0.00391
12.08	40		12.08	43		13.08	211		5.04	0.00393
12.1	58		12.1	65		13.1	162		5.05	0.00394
12.12	40		12.12	61		13.12	205		5.06	0.00395
12.14	43		12.14	58		13.14	195		5.07	0.00396
12.16	35		12.16	62		13.16	189		5.08	0.00397
12.18	61		12.18	62		13.18	213		5.09	0.00399
12.2	38		12.2	62		13.2	187		5.1	0.004
12.22	49		12.22	51		13.22	201		5.11	0.00401
12.24	38		12.24	76		13.24	193		5.12	0.00403
12.26	39		12.26	57		13.26	167		5.13	0.00404
12.28	60		12.28	65		13.28	159		5.14	0.00406
12.3	41		12.3	52		13.3	156		5.15	0.00407
12.32	45		12.32	77		13.32	147		5.16	0.00409
12.34	44		12.34	66		13.34	152		5.17	0.0041
12.36	44		12.36	62		13.36	118		5.18	0.00411
12.38	49		12.38	62		13.38	138		5.19	0.00413
12.4	35		12.4	64		13.4	122		5.2	0.00414
12.42	44		12.42	61		13.42	133		5.21	0.00416
12.44	48		12.44	66		13.44	85		5.22	0.00418
12.46	43		12.46	65		13.46	119		5.23	0.00419
12.48	44		12.48	77		13.48	87		5.24	0.00421
12.5	50		12.5	63		13.5	96		5.25	0.00423
12.52	51		12.52	52		13.52	74		5.26	0.00424
12.54	43		12.54	76		13.54	62		5.27	0.00426
12.56	43		12.56	69		13.56	60		5.28	0.00428
12.58	42		12.58	70		13.58	52		5.29	0.00429
12.6	41		12.6	55		13.6	50		5.3	0.00431
12.62	37		12.62	86		13.62	56		5.31	0.00434
12.64	53		12.64	70		13.64	50		5.32	0.00435
12.66	43		12.66	52		13.66	49		5.33	0.00437
12.68	43		12.68	73		13.68	44		5.34	0.00439
12.7	45		12.7	73		13.7	36		5.35	0.00441
12.72	52		12.72	73		13.72	44		5.36	0.00443
12.74	49		12.74	58		13.74	51		5.37	0.00445
12.76	59		12.76	56		13.76	39		5.38	0.00447
12.78	45		12.78	60		13.78	34		5.39	0.00449
12.8	60		12.8	77		13.8	21		5.4	0.00451
12.82	41		12.82	67		13.82	31		5.41	0.00454
12.84	53		12.84	82		13.84	40		5.42	0.00456
12.86	58		12.86	77		13.86	29		5.43	0.00458
12.88	27		12.88	82		13.88	23		5.44	0.00461
12.9	44		12.9	70		13.9	30		5.45	0.00463
12.92	52		12.92	66		13.92	37		5.46	0.00465
12.94	52		12.94	75		13.94	32		5.47	0.00468
12.96	52		12.96	54		13.96	28		5.48	0.0047
12.98	48		12.98	74		13.98	29		5.49	0.00473
13	52		13	64		14	32		5.5	0.00475
13.02	41		13.02	47		14.02	31		5.51	0.00478
13.04	49		13.04	76		14.04	29		5.52	0.00481
13.06	49		13.06	60		14.06	35		5.53	0.00484
13.08	38		13.08	66		14.08	27		5.54	0.00486
13.1	49		13.1	52		14.1	41		5.55	0.00489
13.12	40		13.12	52		14.12	31		5.56	0.00491
13.14	47		13.14	56		14.14	35		5.57	0.00494
13.16	55		13.16	51		14.16	31		5.58	0.00498
13.18	41		13.18	59		14.18	28		5.59	0.00501
13.2	45		13.2	56		14.2	38		5.6	0.00504
13.22	50		13.22	62		14.22	25		5.61	0.00506
13.24	37		13.24	54		14.24	38		5.62	0.0051
13.26	51		13.26	55		14.26	25		5.63	0.00513
13.28	51		13.28	67		14.28	34		5.64	0.00516
13.3	53		13.3	64		14.3	24		5.65	0.0052
13.32	52		13.32	51		14.32	34		5.66	0.00523
13.34	52		13.34	62		14.34	28		5.67	0.00526
13.36	54		13.36	43		14.36	25		5.68	0.0053
13.38	59		13.38	74		14.38	31		5.69	0.00534
13.4	53		13.4	73		14.4	31		5.7	0.00537
13.42	41		13.42	61		14.42	35		5.71	0.00541
13.44	48		13.44	66		14.44	31		5.72	0.00545
13.46	63		13.46	66		14.46	32		5.73	0.00549
13.48	55		13.48	63		14.48	35		5.74	0.00553
13.5	60		13.5	55		14.5	36		5.75	0.00556
13.52	51		13.52	74		14.52	38		5.76	0.00561
13.54	48		13.54	53		14.54	28		5.77	0.00565
13.56	46		13.56	71		14.56	33		5.78	0.00569
13.58	49		13.58	72		14.58	37		5.79	0.00574
13.6	50		13.6	54		14.6	27		5.8	0.00578
13.62	39		13.62	58		14.62	35		5.81	0.00582
13.64	68		13.64	52		14.64	40		5.82	0.00587
13.66	67		13.66	56		14.66	37		5.83	0.00591
13.68	55		13.68	53		14.68	40		5.84	0.00596
13.7	64		13.7	65		14.7	45		5.85	0.00601
13.72	54		13.72	57		14.72	36		5.86	0.00606
13.74	64		13.74	74		14.74	39		5.87	0.00611
13.76	56		13.76	71		14.76	39		5.88	0.00616
13.78	54		13.78	66		14.78	33		5.89	0.00621
13.8	54		13.8	69		14.8	39		5.9	0.00627
13.82	63		13.82	67		14.82	42		5.91	0.00632
13.84	49		13.84	61		14.84	42		5.92	0.00638
13.86	52		13.86	64		14.86	46		5.93	0.00644
13.88	51		13.88	53		14.88	37		5.94	0.00649
13.9	62		13.9	72		14.9	51		5.95	0.00656
13.92	60		13.92	63		14.92	34		5.96	0.00661
13.94	61		13.94	79		14.94	53		5.97	0.00668
13.96	47		13.96	56		14.96	40		5.98	0.00674
13.98	52		13.98	74		14.98	53		5.99	0.00681
14	62		14	81		15	46		6	0.00687
14.02	55		14.02	73		15.02	50		6.01	0.00694
14.04	57		14.04	63		15.04	53		6.02	0.00701
14.06	66		14.06	70		15.06	46		6.03	0.00708
14.08	50		14.08	81		15.08	47		6.04	0.00715
14.1	56		14.1	67		15.1	54		6.05	0.00722
14.12	61		14.12	63		15.12	63		6.06	0.0073
14.14	52		14.14	59		15.14	63		6.07	0.00737
14.16	52		14.16	71		15.16	54		6.08	0.00745
14.18	51		14.18	74		15.18	42		6.09	0.00754
14.2	47		14.2	60		15.2	58		6.1	0.00761
14.22	59		14.22	52		15.22	54		6.11	0.0077
14.24	63		14.24	56		15.24	41		6.12	0.00779
14.26	63		14.26	57		15.26	48		6.13	0.00787
14.28	69		14.28	66		15.28	38		6.14	0.00796
14.3	59		14.3	62		15.3	43		6.15	0.00806
14.32	41		14.32	75		15.32	41		6.16	0.00815
14.34	61		14.34	61		15.34	33		6.17	0.00824
14.36	57		14.36	63		15.36	45		6.18	0.00834
14.38	52		14.38	69		15.38	36		6.19	0.00844
14.4	53		14.4	67		15.4	45		6.2	0.00855
14.42	50		14.42	63		15.42	38		6.21	0.00866
14.44	48		14.44	74		15.44	42		6.22	0.00876
14.46	52		14.46	61		15.46	40		6.23	0.00888
14.48	55		14.48	65		15.48	28		6.24	0.00899
14.5	45		14.5	59		15.5	22		6.25	0.00911
14.52	52		14.52	57		15.52	26		6.26	0.00923
14.54	53		14.54	68		15.54	30		6.27	0.00936
14.56	52		14.56	52		15.56	36		6.28	0.00948
14.58	54		14.58	63		15.58	26		6.29	0.00961
14.6	40		14.6	64		15.6	25		6.3	0.00975
14.62	51		14.62	80		15.62	33		6.31	0.00989
14.64	33		14.64	53		15.64	21		6.32	0.01003
14.66	47		14.66	57		15.66	33		6.33	0.01017
14.68	45		14.68	49		15.68	24		6.34	0.01032
14.7	47		14.7	55		15.7	30		6.35	0.01048
14.72	61		14.72	53		15.72	37		6.36	0.01064
14.74	44		14.74	62		15.74	21		6.37	0.01079
14.76	45		14.76	74		15.76	31		6.38	0.01096
14.78	50		14.78	53		15.78	20		6.39	0.01114
14.8	50		14.8	57		15.8	25		6.4	0.01131
14.82	33		14.82	65		15.82	31		6.41	0.0115
14.84	46		14.84	46		15.84	34		6.42	0.01169
14.86	46		14.86	58		15.86	24		6.43	0.01188
14.88	58		14.88	76		15.88	33		6.44	0.01208
14.9	45		14.9	61		15.9	29		6.45	0.01229
14.92	51		14.92	65		15.92	30		6.46	0.0125
14.94	49		14.94	56		15.94	26		6.47	0.01272
14.96	38		14.96	53		15.96	23		6.48	0.01294
14.98	54		14.98	74		15.98	30		6.49	0.01318
15	39		15	45		16	24		6.5	0.01342
15.02	53		15.02	55		16.02	22		6.51	0.01367
15.04	38		15.04	52		16.04	32		6.52	0.01393
15.06	43		15.06	52		16.06	17		6.53	0.0142
15.08	40		15.08	53		16.08	26		6.54	0.01447
15.1	54		15.1	63		16.1	29		6.55	0.01476
15.12	35		15.12	48		16.12	30		6.56	0.01506
15.14	41		15.14	48		16.14	24		6.57	0.01536
15.16	39		15.16	66		16.16	35		6.58	0.01568
15.18	28		15.18	52		16.18	36		6.59	0.01601
15.2	43		15.2	52		16.2	35		6.6	0.01635
15.22	34		15.22	58		16.22	33		6.61	0.01671
15.24	47		15.24	51		16.24	32		6.62	0.01708
15.26	38		15.26	55		16.26	29		6.63	0.01746
15.28	55		15.28	56		16.28	30		6.64	0.01786
15.3	38		15.3	52		16.3	28		6.65	0.01827
15.32	48		15.32	54		16.32	30		6.66	0.0187
15.34	38		15.34	43		16.34	40		6.67	0.01915
15.36	43		15.36	58		16.36	28		6.68	0.01961
15.38	45		15.38	44		16.38	38		6.69	0.0201
15.4	48		15.4	51		16.4	33		6.7	0.02061
15.42	34		15.42	44		16.42	40		6.71	0.02114
15.44	44		15.44	67		16.44	29		6.72	0.02169
15.46	42		15.46	40		16.46	31		6.73	0.02227
15.48	32		15.48	47		16.48	34		6.74	0.02287
15.5	44		15.5	37		16.5	44		6.75	0.02351
15.52	40		15.52	48		16.52	46		6.76	0.02416
15.54	36		15.54	54		16.54	54		6.77	0.02486
15.56	31		15.56	49		16.56	37		6.78	0.02559
15.58	58		15.58	40		16.58	52		6.79	0.02635
15.6	36		15.6	49		16.6	48		6.8	0.02715
15.62	46		15.62	49		16.62	40		6.81	0.02799
15.64	33		15.64	40		16.64	49		6.82	0.02888
15.66	40		15.66	56		16.66	47		6.83	0.02981
15.68	35		15.68	34		16.68	48		6.84	0.03079
15.7	45		15.7	43		16.7	63		6.85	0.03183
15.72	42		15.72	44		16.72	52		6.86	0.03293
15.74	51		15.74	60		16.74	69		6.87	0.03409
15.76	31		15.76	51		16.76	60		6.88	0.03531
15.78	43		15.78	49		16.78	61		6.89	0.03661
15.8	40		15.8	55		16.8	64		6.9	0.03799
15.82	46		15.82	43		16.82	56		6.91	0.03946
15.84	39		15.84	47		16.84	52		6.92	0.04101
15.86	42		15.86	36		16.86	57		6.93	0.04267
15.88	38		15.88	53		16.88	49		6.94	0.04444
15.9	35		15.9	43		16.9	54		6.95	0.04633
15.92	40		15.92	49		16.92	56		6.96	0.04835
15.94	41		15.94	56		16.94	68		6.97	0.05051
15.96	40		15.96	43		16.96	55		6.98	0.05284
15.98	37		15.98	53		16.98	62		6.99	0.05534
16	35		16	44		17	44		7	0.05804
16.02	35		16.02	43		17.02	54		7.01	0.06094
16.04	39		16.04	45		17.04	43		7.02	0.06408
16.06	45		16.06	47		17.06	45		7.03	0.06749
16.08	32		16.08	41		17.08	49		7.04	0.07119
16.1	40		16.1	43		17.1	46		7.05	0.07521
16.12	48		16.12	51		17.12	43		7.06	0.07961
16.14	32		16.14	39		17.14	41		7.07	0.08443
16.16	52		16.16	42		17.16	42		7.08	0.08971
16.18	30		16.18	33		17.18	37		7.09	0.09554
16.2	42		16.2	53		17.2	33		7.1	0.10196
16.22	42		16.22	42		17.22	35		7.11	0.10909
16.24	45		16.24	36		17.24	30		7.12	0.11703
16.26	42		16.26	43		17.26	27		7.13	0.1259
16.28	36		16.28	46		17.28	33		7.14	0.13585
16.3	44		16.3	51		17.3	32		7.15	0.14708
16.32	36		16.32	42		17.32	32		7.16	0.1598
16.34	44		16.34	43		17.34	26		7.17	0.1743
16.36	28		16.36	46		17.36	20		7.18	0.19092
16.38	34		16.38	45		17.38	23		7.19	0.21012
16.4	39		16.4	49		17.4	19		7.2	0.23244
16.42	22		16.42	28		17.42	32		7.21	0.25861
16.44	32		16.44	39		17.44	27		7.22	0.28956
16.46	40		16.46	38		17.46	31		7.23	0.32656
16.48	25		16.48	38		17.48	27		7.24	0.37127
16.5	32		16.5	47		17.5	25		7.25	0.42601
16.52	34		16.52	50		17.52	29		7.26	0.49403
16.54	39		16.54	50		17.54	20		7.27	0.57999
16.56	38		16.56	47		17.56	14		7.28	0.69081
16.58	36		16.58	37		17.58	31		7.29	0.83705
16.6	39		16.6	43		17.6	27		7.3	1.03553
16.62	59		16.62	43		17.62	25		7.31	1.31428
16.64	24		16.64	45		17.64	30		7.32	1.72469
16.66	36		16.66	30		17.66	32		7.33	2.39791
16.68	36		16.68	50		17.68	25		7.34	3.90094
16.7	35		16.7	38		17.7	25		7.35	8.61427
16.72	40		16.72	44		17.72	27		7.36	22.1336
16.74	26		16.74	43		17.74	31		7.37	47.6394
16.76	35		16.76	35		17.76	22		7.38	71.4286
16.78	41		16.78	34		17.78	40		7.39	70.4761
16.8	34		16.8	52		17.8	38		7.4	52.5774
16.82	47		16.82	36		17.82	35		7.41	29.482
16.84	28		16.84	34		17.84	37		7.42	13.0822
16.86	35		16.86	41		17.86	35		7.43	5.50678
16.88	26		16.88	34		17.88	37		7.44	2.85456
16.9	29		16.9	40		17.9	32		7.45	1.88947
16.92	42		16.92	46		17.92	40		7.46	1.39641
16.94	31		16.94	45		17.94	48		7.47	1.07981
16.96	39		16.96	33		17.96	50		7.48	0.85958
16.98	40		16.98	36		17.98	52		7.49	0.70003
17	34		17	42		18	56		7.5	0.58081
17.02	37		17.02	30		18.02	70		7.51	0.48944
17.04	32		17.04	22		18.04	50		7.52	0.41789
17.06	36		17.06	47		18.06	71		7.53	0.36083
17.08	24		17.08	45		18.08	47		7.54	0.31461
17.1	36		17.1	40		18.1	63		7.55	0.27666
17.12	35		17.12	34		18.12	73		7.56	0.24513
17.14	26		17.14	45		18.14	72		7.57	0.21864
17.16	33		17.16	36		18.16	82		7.58	0.19619
17.18	39		17.18	34		18.18	71		7.59	0.17699
17.2	37		17.2	43		18.2	88		7.6	0.16045
17.22	37		17.22	32		18.22	75		7.61	0.14609
17.24	30		17.24	29		18.24	91		7.62	0.13356
17.26	33		17.26	35		18.26	114		7.63	0.12256
17.28	38		17.28	32		18.28	119		7.64	0.11286
17.3	37		17.3	43		18.3	82		7.65	0.10424
17.32	34		17.32	38		18.32	96		7.66	0.09656
17.34	40		17.34	32		18.34	104		7.67	0.08969
17.36	27		17.36	52		18.36	111		7.68	0.08353
17.38	43		17.38	45		18.38	105		7.69	0.07796
17.4	35		17.4	38		18.4	111		7.7	0.07294
17.42	18		17.42	40		18.42	114		7.71	0.06837
17.44	41		17.44	42		18.44	88		7.72	0.06422
17.46	33		17.46	41		18.46	109		7.73	0.06043
17.48	23		17.48	36		18.48	90		7.74	0.05696
17.5	29		17.5	36		18.5	116		7.75	0.05378
17.52	37		17.52	39		18.52	103		7.76	0.05086
17.54	29		17.54	49		18.54	106		7.77	0.04816
17.56	24		17.56	39		18.56	97		7.78	0.04567
17.58	34		17.58	34		18.58	69		7.79	0.04337
17.6	30		17.6	45		18.6	78		7.8	0.04124
17.62	29		17.62	44		18.62	69		7.81	0.03926
17.64	32		17.64	37		18.64	74		7.82	0.03741
17.66	33		17.66	33		18.66	70		7.83	0.0357
17.68	32		17.68	37		18.68	66		7.84	0.03409
17.7	30		17.7	52		18.7	70		7.85	0.0326
17.72	34		17.72	32		18.72	59		7.86	0.0312
17.74	30		17.74	35		18.74	55		7.87	0.02989
17.76	27		17.76	37		18.76	53		7.88	0.02865
17.78	29		17.78	35		18.78	54		7.89	0.02749
17.8	41		17.8	40		18.8	50		7.9	0.02641
17.82	41		17.82	47		18.82	40		7.91	0.02538
17.84	29		17.84	43		18.84	34		7.92	0.02441
17.86	38		17.86	40		18.86	26		7.93	0.0235
17.88	33		17.88	50		18.88	37		7.94	0.02264
17.9	33		17.9	44		18.9	25		7.95	0.02182
17.92	44		17.92	45		18.92	29		7.96	0.02105
17.94	32		17.94	40		18.94	27		7.97	0.02032
17.96	30		17.96	45		18.96	27		7.98	0.01963
17.98	37		17.98	36		18.98	38		7.99	0.01897
18	37		18	31		19	22		8	0.01834
18.02	31		18.02	40		19.02	21		8.01	0.01775
18.04	32		18.04	35		19.04	21		8.02	0.01719
18.06	35		18.06	58		19.06	18		8.03	0.01665
18.08	40		18.08	48		19.08	18		8.04	0.01614
18.1	33		18.1	46		19.1	19		8.05	0.01564
18.12	35		18.12	31		19.12	20		8.06	0.01518
18.14	34		18.14	39		19.14	34		8.07	0.01474
18.16	28		18.16	37		19.16	23		8.08	0.01431
18.18	36		18.18	45		19.18	15		8.09	0.0139
18.2	37		18.2	41		19.2	23		8.1	0.01351
18.22	25		18.22	45		19.22	27		8.11	0.01314
18.24	34		18.24	55		19.24	18		8.12	0.01279
18.26	39		18.26	34		19.26	13		8.13	0.01244
18.28	42		18.28	46		19.28	26		8.14	0.01211
18.3	37		18.3	40		19.3	25		8.15	0.01181
18.32	44		18.32	32		19.32	12		8.16	0.0115
18.34	31		18.34	46		19.34	23		8.17	0.01121
18.36	36		18.36	45		19.36	19		8.18	0.01094
18.38	29		18.38	37		19.38	25		8.19	0.01067
18.4	45		18.4	37		19.4	17		8.2	0.01041
18.42	41		18.42	43		19.42	28		8.21	0.01016
18.44	50		18.44	27		19.44	34		8.22	0.00993
18.46	34		18.46	22		19.46	20		8.23	0.0097
18.48	30		18.48	35		19.48	28		8.24	0.00948
18.5	33		18.5	30		19.5	32		8.25	0.00927
18.52	29		18.52	46		19.52	31		8.26	0.00906
18.54	39		18.54	38		19.54	29		8.27	0.00887
18.56	26		18.56	40		19.56	27		8.28	0.00868
18.58	39		18.58	42		19.58	26		8.29	0.0085
18.6	47		18.6	40		19.6	15		8.3	0.00832
18.62	41		18.62	34		19.62	29		8.31	0.00815
18.64	29		18.64	43		19.64	31		8.32	0.00799
18.66	37		18.66	40		19.66	20		8.33	0.00783
18.68	33		18.68	31		19.68	27		8.34	0.00767
18.7	42		18.7	37		19.7	20		8.35	0.00753
18.72	29		18.72	39		19.72	22		8.36	0.00739
18.74	23		18.74	34		19.74	26		8.37	0.00724
18.76	38		18.76	42		19.76	23		8.38	0.00711
18.78	38		18.78	27		19.78	21		8.39	0.00698
18.8	28		18.8	30		19.8	24		8.4	0.00686
18.82	28		18.82	41		19.82	27		8.41	0.00674
18.84	45		18.84	41		19.84	30		8.42	0.00661
18.86	33		18.86	34		19.86	19		8.43	0.0065
18.88	37		18.88	44		19.88	18		8.44	0.00639
18.9	40		18.9	33		19.9	27		8.45	0.00629
18.92	40		18.92	40		19.92	20		8.46	0.00619
18.94	33		18.94	39		19.94	24		8.47	0.00609
18.96	39		18.96	31		19.96	35		8.48	0.00599
18.98	35		18.98	29		19.98	28		8.49	0.00589
19	42		19	41		20	24		8.5	0.0058
19.02	49		19.02	41		20.02	25		8.51	0.00571
19.04	39		19.04	47		20.04	24		8.52	0.00563
19.06	38		19.06	31		20.06	26		8.53	0.00554
19.08	44		19.08	34		20.08	26		8.54	0.00546
19.1	40		19.1	43		20.1	20		8.55	0.00539
19.12	33		19.12	35		20.12	26		8.56	0.00531
19.14	44		19.14	44		20.14	21		8.57	0.00524
19.16	37		19.16	39		20.16	21		8.58	0.00516
19.18	28		19.18	36		20.18	25		8.59	0.0051
19.2	40		19.2	37		20.2	19		8.6	0.00503
19.22	32		19.22	47		20.22	28		8.61	0.00496
19.24	24		19.24	34		20.24	22		8.62	0.0049
19.26	35		19.26	35		20.26	18		8.63	0.00484
19.28	31		19.28	31		20.28	24		8.64	0.00479
19.3	32		19.3	44		20.3	18		8.65	0.00473
19.32	35		19.32	38		20.32	31		8.66	0.00472
19.34	40		19.34	35		20.34	23		8.67	0.00467
19.36	32		19.36	24		20.36	17		8.68	0.00461
19.38	34		19.38	36		20.38	15		8.69	0.00456
19.4	25		19.4	38		20.4	19		8.7	0.00451
19.42	38		19.42	32		20.42	20		8.71	0.00447
19.44	33		19.44	36		20.44	11		8.72	0.00442
19.46	23		19.46	45		20.46	15		8.73	0.00438
19.48	39		19.48	34		20.48	13		8.74	0.00434
19.5	43		19.5	34		20.5	14		8.75	0.00429
19.52	31		19.52	46		20.52	24		8.76	0.00425
19.54	33		19.54	45		20.54	20		8.77	0.00421
19.56	32		19.56	39		20.56	20		8.78	0.00417
19.58	29		19.58	40		20.58	18		8.79	0.00414
19.6	38		19.6	30		20.6	17		8.8	0.0041
19.62	30		19.62	37		20.62	10		8.81	0.00406
19.64	28		19.64	29		20.64	22		8.82	0.00404
19.66	37		19.66	29		20.66	25		8.83	0.004
19.68	39		19.68	45		20.68	11		8.84	0.00397
19.7	40		19.7	38		20.7	16		8.85	0.00394
19.72	36		19.72	45		20.72	23		8.86	0.00391
19.74	40		19.74	42		20.74	16		8.87	0.00388
19.76	41		19.76	41		20.76	20		8.88	0.00386
19.78	39		19.78	40		20.78	22		8.89	0.00383
19.8	30		19.8	44		20.8	16		8.9	0.00381
19.82	41		19.82	34		20.82	22		8.91	0.00378
19.84	43		19.84	32		20.84	13		8.92	0.00376
19.86	32		19.86	26		20.86	14		8.93	0.00374
19.88	31		19.88	33		20.88	22		8.94	0.00371
19.9	39		19.9	41		20.9	21		8.95	0.00369
19.92	40		19.92	44		20.92	18		8.96	0.00373
19.94	34		19.94	45		20.94	16		8.97	0.00371
19.96	37		19.96	43		20.96	16		8.98	0.00369
19.98	42		19.98	35		20.98	15		8.99	0.00367
20	35		20	37		21	16		9	0.00366
20.02	37		20.02	27		21.02	16		9.01	0.00364
20.04	35		20.04	38		21.04	14		9.02	0.00363
20.06	42		20.06	33		21.06	20		9.03	0.00361
20.08	38		20.08	47		21.08	15		9.04	0.0036
20.1	23		20.1	41		21.1	25		9.05	0.00359
20.12	33		20.12	38		21.12	20		9.06	0.00358
20.14	32		20.14	36		21.14	9		9.07	0.00357
20.16	35		20.16	34		21.16	19		9.08	0.00356
20.18	41		20.18	36		21.18	19		9.09	0.00355
20.2	37		20.2	22		21.2	24		9.1	0.00354
20.22	34		20.22	45		21.22	17		9.11	0.00354
20.24	40		20.24	27		21.24	24		9.12	0.00353
20.26	24		20.26	54		21.26	20		9.13	0.00353
20.28	33		20.28	49		21.28	25		9.14	0.00352
20.3	32		20.3	41		21.3	26		9.15	0.00352
20.32	39		20.32	30		21.32	17		9.16	0.00351
20.34	31		20.34	40		21.34	18		9.17	0.00351
20.36	37		20.36	36		21.36	16		9.18	0.00351
20.38	29		20.38	33		21.38	24		9.19	0.00351
20.4	35		20.4	49		21.4	20		9.2	0.00351
20.42	32		20.42	37		21.42	23		9.21	0.00351
20.44	41		20.44	40		21.44	27		9.22	0.00351
20.46	43		20.46	30		21.46	20		9.23	0.00351
20.48	30		20.48	39		21.48	15		9.24	0.00352
20.5	32		20.5	36		21.5	22		9.25	0.00353
20.52	31		20.52	40		21.52	18		9.26	0.00353
20.54	34		20.54	43		21.54	19		9.27	0.00354
20.56	33		20.56	51		21.56	14		9.28	0.00354
20.58	39		20.58	54		21.58	22		9.29	0.00355
20.6	26		20.6	47		21.6	18		9.3	0.00356
20.62	45		20.62	53		21.62	14		9.31	0.00357
20.64	22		20.64	43		21.64	23		9.32	0.00359
20.66	40		20.66	41		21.66	25		9.33	0.00359
20.68	35		20.68	40		21.68	13		9.34	0.00361
20.7	39		20.7	45		21.7	24		9.35	0.00362
20.72	39		20.72	44		21.72	22		9.36	0.00364
20.74	43		20.74	49		21.74	23		9.37	0.00365
20.76	32		20.76	47		21.76	25		9.38	0.00367
20.78	34		20.78	41		21.78	22		9.39	0.00369
20.8	46		20.8	40		21.8	24		9.4	0.00371
20.82	36		20.82	47		21.82	31		9.41	0.00373
20.84	39		20.84	32		21.84	15		9.42	0.00375
20.86	33		20.86	40		21.86	23		9.43	0.00377
20.88	44		20.88	47		21.88	23		9.44	0.00379
20.9	41		20.9	48		21.9	14		9.45	0.00382
20.92	34		20.92	43		21.92	20		9.46	0.00385
20.94	42		20.94	42		21.94	22		9.47	0.00387
20.96	41		20.96	36		21.96	25		9.48	0.00391
20.98	37		20.98	29		21.98	29		9.49	0.00399
21	32		21	37		22	28		9.5	0.00402
21.02	44		21.02	44		22.02	22		9.51	0.00405
21.04	31		21.04	32		22.04	34		9.52	0.00409
21.06	38		21.06	37		22.06	30		9.53	0.00413
21.08	36		21.08	34		22.08	26		9.54	0.00416
21.1	38		21.1	40		22.1	38		9.55	0.00421
21.12	33		21.12	35		22.12	37		9.56	0.00425
21.14	27		21.14	42		22.14	37		9.57	0.00429
21.16	27		21.16	36		22.16	31		9.58	0.00434
21.18	35		21.18	30		22.18	33		9.59	0.00439
21.2	34		21.2	36		22.2	33		9.6	0.00444
21.22	40		21.22	22		22.22	44		9.61	0.00449
21.24	27		21.24	27		22.24	44		9.62	0.00454
21.26	31		21.26	37		22.26	29		9.63	0.0046
21.28	25		21.28	48		22.28	40		9.64	0.00466
21.3	35		21.3	49		22.3	39		9.65	0.00473
21.32	24		21.32	42		22.32	44		9.66	0.00479
21.34	32		21.34	35		22.34	40		9.67	0.00486
21.36	39		21.36	38		22.36	40		9.68	0.00493
21.38	33		21.38	42		22.38	44		9.69	0.00501
21.4	43		21.4	38		22.4	48		9.7	0.00509
21.42	24		21.42	34		22.42	42		9.71	0.00516
21.44	36		21.44	27		22.44	52		9.72	0.00525
21.46	36		21.46	35		22.46	59		9.73	0.00534
21.48	44		21.48	29		22.48	49		9.74	0.00544
21.5	37		21.5	29		22.5	55		9.75	0.00554
21.52	50		21.52	36		22.52	37		9.76	0.00564
21.54	27		21.54	30		22.54	48		9.77	0.00574
21.56	42		21.56	36		22.56	38		9.78	0.00586
21.58	28		21.58	34		22.58	41		9.79	0.00597
21.6	46		21.6	41		22.6	52		9.8	0.00609
21.62	33		21.62	42		22.62	50		9.81	0.00622
21.64	34		21.64	36		22.64	37		9.82	0.00636
21.66	37		21.66	54		22.66	44		9.83	0.00651
21.68	44		21.68	38		22.68	32		9.84	0.00666
21.7	32		21.7	22		22.7	37		9.85	0.00681
21.72	32		21.72	33		22.72	36		9.86	0.00698
21.74	43		21.74	39		22.74	29		9.87	0.00715
21.76	42		21.76	42		22.76	36		9.88	0.00734
21.78	35		21.78	44		22.78	19		9.89	0.00754
21.8	30		21.8	36		22.8	34		9.9	0.00774
21.82	43		21.82	36		22.82	29		9.91	0.00796
21.84	35		21.84	32		22.84	25		9.92	0.00819
21.86	28		21.86	31		22.86	24		9.93	0.00843
21.88	40		21.88	32		22.88	18		9.94	0.00869
21.9	42		21.9	33		22.9	26		9.95	0.00896
21.92	39		21.92	38		22.92	26		9.96	0.00925
21.94	38		21.94	32		22.94	27		9.97	0.00956
21.96	46		21.96	31		22.96	22		9.98	0.00989
21.98	37		21.98	36		22.98	23		9.99	0.01024
22	29		22	43		23	26		10	0.01061
22.02	33		22.02	29		23.02	14		10.01	0.011
22.04	29		22.04	43		23.04	21		10.02	0.01143
22.06	27		22.06	38		23.06	21		10.03	0.01189
22.08	43		22.08	45		23.08	17		10.04	0.01238
22.1	41		22.1	33		23.1	23		10.05	0.0129
22.12	26		22.12	28		23.12	19		10.06	0.01347
22.14	38		22.14	30		23.14	21		10.07	0.01408
22.16	44		22.16	39		23.16	17		10.08	0.01474
22.18	38		22.18	33		23.18	20		10.09	0.01546
22.2	37		22.2	34		23.2	28		10.1	0.01624
22.22	29		22.22	30		23.22	21		10.11	0.01708
22.24	33		22.24	48		23.24	17		10.12	0.01801
22.26	40		22.26	50		23.26	19		10.13	0.01901
22.28	33		22.28	40		23.28	25		10.14	0.02012
22.3	24		22.3	43		23.3	14		10.15	0.02134
22.32	35		22.32	39		23.32	21		10.16	0.02268
22.34	33		22.34	42		23.34	21		10.17	0.02416
22.36	32		22.36	38		23.36	9		10.18	0.02581
22.38	41		22.38	36		23.38	21		10.19	0.02766
22.4	38		22.4	34		23.4	15		10.2	0.02972
22.42	38		22.42	40		23.42	19		10.21	0.03204
22.44	31		22.44	38		23.44	21		10.22	0.03466
22.46	38		22.46	35		23.46	19		10.23	0.03764
22.48	25		22.48	38		23.48	30		10.24	0.04104
22.5	43		22.5	36		23.5	6		10.25	0.04496
22.52	37		22.52	31		23.52	21		10.26	0.0495
22.54	25		22.54	38		23.54	20		10.27	0.0548
22.56	38		22.56	37		23.56	16		10.28	0.06104
22.58	49		22.58	35		23.58	22		10.29	0.06845
22.6	37		22.6	38		23.6	20		10.3	0.07735
22.62	35		22.62	27		23.62	13		10.31	0.08817
22.64	36		22.64	36		23.64	20		10.32	0.10151
22.66	30		22.66	34		23.66	23		10.33	0.11826
22.68	29		22.68	40		23.68	26		10.34	0.13957
22.7	31		22.7	34		23.7	22		10.35	0.16734
22.72	22		22.72	35		23.72	23		10.36	0.20446
22.74	43		22.74	21		23.74	21		10.37	0.25566
22.76	31		22.76	32		23.76	20		10.38	0.32913
22.78	31		22.78	26		23.78	10		10.39	0.44221
22.8	30		22.8	36		23.8	28		10.4	0.65358
22.82	31		22.82	37		23.82	15		10.41	1.20962
22.84	39		22.84	32		23.84	12		10.42	2.82086
22.86	26		22.86	17		23.86	14		10.43	6.32501
22.88	34		22.88	36		23.88	20		10.44	10.7751
22.9	41		22.9	38		23.9	21		10.45	12.0915
22.92	31		22.92	39		23.92	25		10.46	10.1453
22.94	47		22.94	39		23.94	17		10.47	8.09291
22.96	30		22.96	43		23.96	21		10.48	5.3196
22.98	38		22.98	34		23.98	20		10.49	2.71819
23	24		23	42		24	18		10.5	1.23949
23.02	24		23.02	35		24.02	18		10.51	0.63981
23.04	30		23.04	45		24.04	6		10.52	0.41461
23.06	33		23.06	29		24.06	12		10.53	0.30509
23.08	37		23.08	39		24.08	19		10.54	0.23648
23.1	41		23.1	31		24.1	17		10.55	0.18893
23.12	23		23.12	32		24.12	16		10.56	0.15446
23.14	24		23.14	29		24.14	13		10.57	0.12869
23.16	32		23.16	41		24.16	22		10.58	0.1089
23.18	43		23.18	24		24.18	18		10.59	0.09337
23.2	32		23.2	48		24.2	17		10.6	0.08097
23.22	32		23.22	34		24.22	20		10.61	0.07091
23.24	37		23.24	32		24.24	18		10.62	0.06264
23.26	26		23.26	42		24.26	26		10.63	0.05574
23.28	33		23.28	45		24.28	27		10.64	0.04995
23.3	29		23.3	26		24.3	29		10.65	0.04502
23.32	28		23.32	32		24.32	16		10.66	0.04081
23.34	25		23.34	34		24.34	25		10.67	0.03717
23.36	30		23.36	32		24.36	23		10.68	0.03401
23.38	30		23.38	25		24.38	29		10.69	0.03125
23.4	37		23.4	45		24.4	26		10.7	0.02882
23.42	41		23.42	40		24.42	31		10.71	0.02668
23.44	36		23.44	39		24.44	33		10.72	0.02477
23.46	35		23.46	25		24.46	31		10.73	0.02307
23.48	22		23.48	30		24.48	42		10.74	0.02155
23.5	18		23.5	31		24.5	49		10.75	0.02019
23.52	31		23.52	28		24.52	46		10.76	0.01895
23.54	31		23.54	29		24.54	37		10.77	0.01783
23.56	32		23.56	33		24.56	36		10.78	0.01681
23.58	43		23.58	41		24.58	56		10.79	0.01589
23.6	37		23.6	35		24.6	47		10.8	0.01505
23.62	30		23.62	28		24.62	47		10.81	0.01428
23.64	34		23.64	28		24.64	48		10.82	0.01357
23.66	41		23.66	34		24.66	57		10.83	0.01292
23.68	28		23.68	34		24.68	34		10.84	0.01232
23.7	31		23.7	23		24.7	66		10.85	0.01176
23.72	41		23.72	38		24.72	54		10.86	0.01126
23.74	28		23.74	33		24.74	40		10.87	0.01078
23.76	39		23.76	31		24.76	54		10.88	0.01034
23.78	28		23.78	24		24.78	61		10.89	0.00993
23.8	27		23.8	35		24.8	53		10.9	0.00955
23.82	33		23.82	33		24.82	40		10.91	0.00919
23.84	43		23.84	39		24.84	52		10.92	0.00886
23.86	42		23.86	30		24.86	59		10.93	0.00855
23.88	30		23.88	44		24.88	56		10.94	0.00826
23.9	30		23.9	30		24.9	68		10.95	0.00799
23.92	43		23.92	42		24.92	49		10.96	0.00773
23.94	38		23.94	37		24.94	52		10.97	0.00749
23.96	33		23.96	33		24.96	41		10.98	0.00726
23.98	33		23.98	40		24.98	52		10.99	0.00705
24	36		24	36		25	47		11	0.00685
24.02	41		24.02	29		25.02	49		11.01	0.00666
24.04	38		24.04	35		25.04	45		11.02	0.00649
24.06	29		24.06	41		25.06	46		11.03	0.00631
24.08	27		24.08	36		25.08	44		11.04	0.00616
24.1	42		24.1	37		25.1	34		11.05	0.00601
24.12	28		24.12	37		25.12	40		11.06	0.00586
24.14	34		24.14	44		25.14	45		11.07	0.00573
24.16	30		24.16	34		25.16	32		11.08	0.0056
24.18	35		24.18	32		25.18	25		11.09	0.00549
24.2	41		24.2	48		25.2	29		11.1	0.00537
24.22	43		24.22	26		25.22	35		11.11	0.00526
24.24	24		24.24	39		25.24	20		11.12	0.00516
24.26	30		24.26	39		25.26	21		11.13	0.00506
24.28	28		24.28	38		25.28	25		11.14	0.00497
24.3	25		24.3	31		25.3	24		11.15	0.00488
24.32	31		24.32	34		25.32	19		11.16	0.0048
24.34	27		24.34	48		25.34	23		11.17	0.00472
24.36	27		24.36	42		25.36	27		11.18	0.00464
24.38	27		24.38	30		25.38	23		11.19	0.00457
24.4	27		24.4	39		25.4	22		11.2	0.00451
24.42	33		24.42	27		25.42	26		11.21	0.00444
24.44	37		24.44	36		25.44	20		11.22	0.00438
24.46	34		24.46	39		25.46	30		11.23	0.00432
24.48	34		24.48	42		25.48	31		11.24	0.00427
24.5	35		24.5	40		25.5	29		11.25	0.00421
24.52	32		24.52	34		25.52	24		11.26	0.00416
24.54	30		24.54	38		25.54	26		11.27	0.00412
24.56	33		24.56	39		25.56	31		11.28	0.00408
24.58	24		24.58	36		25.58	30		11.29	0.00404
24.6	39		24.6	33		25.6	29		11.3	0.004
24.62	29		24.62	46		25.62	30		11.31	0.00396
24.64	32		24.64	32		25.64	28		11.32	0.00393
24.66	35		24.66	35		25.66	32		11.33	0.00389
24.68	37		24.68	38		25.68	28		11.34	0.00386
24.7	31		24.7	53		25.7	33		11.35	0.00384
24.72	42		24.72	37		25.72	41		11.36	0.00381
24.74	35		24.74	40		25.74	28		11.37	0.00379
24.76	22		24.76	43		25.76	41		11.38	0.00376
24.78	30		24.78	38		25.78	31		11.39	0.00374
24.8	26		24.8	33		25.8	44		11.4	0.00372
24.82	27		24.82	32		25.82	35		11.41	0.0037
24.84	32		24.84	37		25.84	38		11.42	0.00369
24.86	50		24.86	32		25.86	37		11.43	0.00367
24.88	25		24.88	34		25.88	23		11.44	0.00366
24.9	23		24.9	31		25.9	36		11.45	0.00364
24.92	30		24.92	24		25.92	41		11.46	0.00364
24.94	21		24.94	27		25.94	29		11.47	0.00363
24.96	44		24.96	28		25.96	35		11.48	0.00362
24.98	33		24.98	26		25.98	36		11.49	0.00361
25	31		25	25		26	44		11.5	0.00361
25.02	44		25.02	26		26.02	40		11.51	0.00361
25.04	29		25.04	29		26.04	37		11.52	0.0036
25.06	32		25.06	42		26.06	35		11.53	0.0036
25.08	38		25.08	42		26.08	32		11.54	0.0036
25.1	29		25.1	30		26.1	36		11.55	0.00361
25.12	33		25.12	33		26.12	37		11.56	0.00361
25.14	38		25.14	34		26.14	28		11.57	0.00361
25.16	29		25.16	38		26.16	27		11.58	0.00356
25.18	21		25.18	34		26.18	38		11.59	0.00356
25.2	31		25.2	42		26.2	29		11.6	0.00358
25.22	29		25.22	28		26.22	20		11.61	0.00359
25.24	26		25.24	46		26.24	35		11.62	0.0036
25.26	48		25.26	37		26.26	23		11.63	0.00361
25.28	35		25.28	34		26.28	22		11.64	0.00363
25.3	32		25.3	27		26.3	37		11.65	0.00364
25.32	34		25.32	37		26.32	25		11.66	0.00366
25.34	26		25.34	31		26.34	23		11.67	0.00368
25.36	35		25.36	35		26.36	36		11.68	0.00369
25.38	27		25.38	31		26.38	22		11.69	0.00371
25.4	30		25.4	29		26.4	26		11.7	0.00374
25.42	34		25.42	26		26.42	24		11.71	0.00376
25.44	37		25.44	31		26.44	30		11.72	0.00379
25.46	25		25.46	34		26.46	25		11.73	0.00381
25.48	29		25.48	24		26.48	20		11.74	0.00384
25.5	30		25.5	23		26.5	30		11.75	0.00387
25.52	31		25.52	25		26.52	34		11.76	0.00391
25.54	26		25.54	30		26.54	35		11.77	0.00394
25.56	32		25.56	31		26.56	43		11.78	0.00397
25.58	32		25.58	36		26.58	32		11.79	0.00401
25.6	26		25.6	32		26.6	49		11.8	0.00405
25.62	35		25.62	32		26.62	40		11.81	0.00409
25.64	32		25.64	38		26.64	51		11.82	0.00413
25.66	36		25.66	30		26.66	41		11.83	0.00423
25.68	31		25.68	31		26.68	51		11.84	0.00427
25.7	25		25.7	35		26.7	53		11.85	0.00432
25.72	24		25.72	49		26.72	41		11.86	0.00437
25.74	32		25.74	34		26.74	62		11.87	0.00442
25.76	37		25.76	27		26.76	62		11.88	0.00448
25.78	37		25.78	35		26.78	64		11.89	0.00454
25.8	25		25.8	23		26.8	68		11.9	0.00459
25.82	27		25.82	32		26.82	80		11.91	0.00466
25.84	32		25.84	37		26.84	71		11.92	0.00472
25.86	26		25.86	28		26.86	58		11.93	0.00479
25.88	36		25.88	24		26.88	79		11.94	0.00486
25.9	28		25.9	26		26.9	70		11.95	0.00493
25.92	36		25.92	36		26.92	75		11.96	0.00501
25.94	36		25.94	32		26.94	77		11.97	0.00509
25.96	31		25.96	35		26.96	78		11.98	0.00516
25.98	32		25.98	34		26.98	87		11.99	0.00525
26	37		26	42		27	76		12	0.00534
26.02	34		26.02	30		27.02	69		12.01	0.00544
26.04	24		26.04	26		27.04	74		12.02	0.00553
26.06	22		26.06	35		27.06	69		12.03	0.00563
26.08	36		26.08	33		27.08	54		12.04	0.00574
26.1	41		26.1	32		27.1	80		12.05	0.00584
26.12	25		26.12	25		27.12	79		12.06	0.00596
26.14	36		26.14	31		27.14	88		12.07	0.00608
26.16	37		26.16	26		27.16	64		12.08	0.00621
26.18	27		26.18	29		27.18	62		12.09	0.00634
26.2	30		26.2	26		27.2	68		12.1	0.00647
26.22	22		26.22	36		27.22	47		12.11	0.00661
26.24	37		26.24	36		27.24	59		12.12	0.00676
26.26	36		26.26	42		27.26	52		12.13	0.00691
26.28	32		26.28	39		27.28	43		12.14	0.00708
26.3	31		26.3	29		27.3	46		12.15	0.00725
26.32	28		26.32	26		27.32	55		12.16	0.00743
26.34	35		26.34	40		27.34	38		12.17	0.00761
26.36	22		26.36	25		27.36	28		12.18	0.00781
26.38	36		26.38	38		27.38	30		12.19	0.00802
26.4	34		26.4	34		27.4	35		12.2	0.00824
26.42	29		26.42	30		27.42	27		12.21	0.00846
26.44	29		26.44	28		27.44	27		12.22	0.00871
26.46	24		26.46	44		27.46	29		12.23	0.00896
26.48	38		26.48	33		27.48	29		12.24	0.00922
26.5	29		26.5	38		27.5	17		12.25	0.00951
26.52	30		26.52	33		27.52	26		12.26	0.0098
26.54	33		26.54	27		27.54	23		12.27	0.01011
26.56	31		26.56	38		27.56	25		12.28	0.01044
26.58	29		26.58	27		27.58	15		12.29	0.01079
26.6	28		26.6	28		27.6	18		12.3	0.01116
26.62	34		26.62	40		27.62	21		12.31	0.01156
26.64	28		26.64	34		27.64	23		12.32	0.01197
26.66	43		26.66	29		27.66	17		12.33	0.01241
26.68	34		26.68	28		27.68	24		12.34	0.01289
26.7	31		26.7	22		27.7	21		12.35	0.01339
26.72	33		26.72	37		27.72	13		12.36	0.01393
26.74	31		26.74	43		27.74	19		12.37	0.0145
26.76	33		26.76	39		27.76	16		12.38	0.01511
26.78	31		26.78	43		27.78	10		12.39	0.01577
26.8	32		26.8	41		27.8	22		12.4	0.01648
26.82	28		26.82	27		27.82	16		12.41	0.01724
26.84	27		26.84	39		27.84	15		12.42	0.01805
26.86	23		26.86	32		27.86	20		12.43	0.01894
26.88	30		26.88	41		27.88	19		12.44	0.01989
26.9	26		26.9	49		27.9	23		12.45	0.02092
26.92	28		26.92	33		27.92	14		12.46	0.02204
26.94	26		26.94	28		27.94	21		12.47	0.02326
26.96	28		26.96	39		27.96	20		12.48	0.0246
26.98	40		26.98	31		27.98	12		12.49	0.02606
27	33		27	32		28	20		12.5	0.02766
27.02	47		27.02	29		28.02	23		12.51	0.02943
27.04	33		27.04	34		28.04	15		12.52	0.03137
27.06	35		27.06	22		28.06	8		12.53	0.03353
27.08	29		27.08	33		28.08	12		12.54	0.03593
27.1	27		27.1	34		28.1	19		12.55	0.03861
27.12	26		27.12	28		28.12	16		12.56	0.04161
27.14	21		27.14	34		28.14	18		12.57	0.04499
27.16	31		27.16	25		28.16	18		12.58	0.04883
27.18	36		27.18	35		28.18	21		12.59	0.05319
27.2	33		27.2	31		28.2	17		12.6	0.05818
27.22	35		27.22	27		28.22	14		12.61	0.06393
27.24	28		27.24	26		28.24	17		12.62	0.07061
27.26	22		27.26	27		28.26	21		12.63	0.07843
27.28	27		27.28	41		28.28	22		12.64	0.08765
27.3	35		27.3	28		28.3	18		12.65	0.09864
27.32	32		27.32	28		28.32	17		12.66	0.1119
27.34	38		27.34	32		28.34	25		12.67	0.12808
27.36	33		27.36	21		28.36	21		12.68	0.14811
27.38	23		27.38	32		28.38	21		12.69	0.17334
27.4	26		27.4	30		28.4	14		12.7	0.20571
27.42	23		27.42	24		28.42	14		12.71	0.24824
27.44	30		27.44	26		28.44	26		12.72	0.30564
27.46	33		27.46	19		28.46	21		12.73	0.38573
27.48	36		27.48	38		28.48	18		12.74	0.50286
27.5	31		27.5	30		28.5	24		12.75	0.69228
27.52	23		27.52	27		28.52	17		12.76	1.08652
27.54	25		27.54	22		28.54	18		12.77	2.15952
27.56	41		27.56	38		28.56	23		12.78	4.90089
27.58	24		27.58	26		28.58	19		12.79	9.77129
27.6	33		27.6	23		28.6	16		12.8	14.0733
27.62	25		27.62	22		28.62	16		12.81	13.1351
27.64	37		27.64	28		28.64	20		12.82	10.3803
27.66	26		27.66	33		28.66	19		12.83	9.06786
27.68	24		27.68	28		28.68	18		12.84	6.8947
27.7	19		27.7	40		28.7	21		12.85	3.91453
27.72	31		27.72	29		28.72	18		12.86	1.88649
27.74	22		27.74	20		28.74	19		12.87	0.9588
27.76	28		27.76	24		28.76	21		12.88	0.59893
27.78	32		27.78	26		28.78	19		12.89	0.43366
27.8	28		27.8	37		28.8	19		12.9	0.33441
27.82	25		27.82	26		28.82	20		12.91	0.26651
27.84	30		27.84	28		28.84	25		12.92	0.21753
27.86	27		27.86	24		28.86	17		12.93	0.18099
27.88	31		27.88	29		28.88	16		12.94	0.15299
27.9	21		27.9	33		28.9	18		12.95	0.13105
27.92	31		27.92	34		28.92	18		12.96	0.11354
27.94	27		27.94	24		28.94	23		12.97	0.09933
27.96	24		27.96	36		28.96	14		12.98	0.08764
27.98	22		27.98	24		28.98	21		12.99	0.07791
28	33		28	24		29	28		13	0.06974
28.02	33		28.02	31		29.02	19		13.01	0.06278
28.04	34		28.04	26		29.04	21		13.02	0.05683
28.06	24		28.06	25		29.06	27		13.03	0.05163
28.08	22		28.08	33		29.08	30		13.04	0.04716
28.1	30		28.1	28		29.1	31		13.05	0.04326
28.12	31		28.12	28		29.12	24		13.06	0.03982
28.14	29		28.14	25		29.14	26		13.07	0.03678
28.16	30		28.16	19		29.16	19		13.08	0.03409
28.18	25		28.18	27		29.18	14		13.09	0.03167
28.2	33		28.2	33		29.2	29		13.1	0.02951
28.22	28		28.22	28		29.22	21		13.11	0.02758
28.24	39		28.24	31		29.24	19		13.12	0.02582
28.26	14		28.26	31		29.26	20		13.13	0.02424
28.28	28		28.28	23		29.28	19		13.14	0.02284
28.3	29		28.3	28		29.3	22		13.15	0.02154
28.32	34		28.32	19		29.32	19		13.16	0.02034
28.34	28		28.34	26		29.34	20		13.17	0.01924
28.36	28		28.36	38		29.36	21		13.18	0.01823
28.38	28		28.38	37		29.38	19		13.19	0.0173
28.4	20		28.4	29		29.4	22		13.2	0.01644
28.42	33		28.42	22		29.42	20		13.21	0.01565
28.44	28		28.44	33		29.44	28		13.22	0.01492
28.46	24		28.46	28		29.46	21		13.23	0.01424
28.48	28		28.48	21		29.48	28		13.24	0.01361
28.5	25		28.5	29		29.5	21		13.25	0.01302
28.52	35		28.52	28		29.52	25		13.26	0.01247
28.54	20		28.54	29		29.54	28		13.27	0.01196
28.56	34		28.56	26		29.56	30		13.28	0.01149
28.58	32		28.58	28		29.58	30		13.29	0.01104
28.6	26		28.6	31		29.6	34		13.3	0.01062
28.62	26		28.62	23		29.62	33		13.31	0.01023
28.64	28		28.64	16		29.64	35		13.32	0.00986
28.66	25		28.66	23		29.66	37		13.33	0.00951
28.68	27		28.68	27		29.68	33		13.34	0.00919
28.7	25		28.7	21		29.7	32		13.35	0.00888
28.72	22		28.72	20		29.72	44		13.36	0.00859
28.74	14		28.74	23		29.74	31		13.37	0.00831
28.76	30		28.76	26		29.76	46		13.38	0.00805
28.78	27		28.78	32		29.78	35		13.39	0.00781
28.8	29		28.8	18		29.8	38		13.4	0.00758
28.82	19		28.82	27		29.82	46		13.41	0.00736
28.84	25		28.84	32		29.84	46		13.42	0.00715
28.86	20		28.86	26		29.86	45		13.43	0.00695
28.88	30		28.88	24		29.88	52		13.44	0.00676
28.9	20		28.9	32		29.9	50		13.45	0.00659
28.92	29		28.92	29		29.92	45		13.46	0.00641
28.94	41		28.94	36		29.94	49		13.47	0.00626
28.96	43		28.96	32		29.96	53		13.48	0.0061
28.98	25		28.98	31		29.98	66		13.49	0.00596
29	28		29	22		30	59		13.5	0.00582
29.02	25		29.02	30		30.02	51		13.51	0.00569
29.04	20		29.04	28		30.04	56		13.52	0.00556
29.06	29		29.06	28		30.06	42		13.53	0.00544
29.08	25		29.08	26		30.08	52		13.54	0.00533
29.1	33		29.1	30		30.1	48		13.55	0.00522
29.12	33		29.12	33		30.12	50		13.56	0.00511
29.14	19		29.14	26		30.14	50		13.57	0.00502
29.16	36		29.16	38		30.16	42		13.58	0.00493
29.18	22		29.18	31		30.18	37		13.59	0.00484
29.2	27		29.2	35		30.2	34		13.6	0.00475
29.22	19		29.22	29		30.22	47		13.61	0.00467
29.24	27		29.24	44		30.24	26		13.62	0.00459
29.26	18		29.26	23		30.26	40		13.63	0.00451
29.28	18		29.28	26		30.28	40		13.64	0.00445
29.3	26		29.3	40		30.3	27		13.65	0.00438
29.32	22		29.32	35		30.32	18		13.66	0.00431
29.34	33		29.34	34		30.34	32		13.67	0.00426
29.36	29		29.36	40		30.36	23		13.68	0.0042
29.38	28		29.38	34		30.38	32		13.69	0.00414
29.4	31		29.4	40		30.4	29		13.7	0.00409
29.42	20		29.42	35		30.42	34		13.71	0.00404
29.44	32		29.44	50		30.44	22		13.72	0.00399
29.46	37		29.46	45		30.46	31		13.73	0.00395
29.48	33		29.48	51		30.48	27		13.74	0.00391
29.5	27		29.5	47		30.5	33		13.75	0.00387
29.52	34		29.52	43		30.52	32		13.76	0.00383
29.54	23		29.54	46		30.54	28		13.77	0.0038
29.56	30		29.56	41		30.56	34		13.78	0.00376
29.58	34		29.58	46		30.58	38		13.79	0.00374
29.6	24		29.6	55		30.6	39		13.8	0.00371
29.62	33		29.62	58		30.62	41		13.81	0.00368
29.64	27		29.64	54		30.64	34		13.82	0.00366
29.66	15		29.66	56		30.66	35		13.83	0.00363
29.68	25		29.68	46		30.68	43		13.84	0.00361
29.7	39		29.7	55		30.7	37		13.85	0.00354
29.72	42		29.72	63		30.72	52		13.86	0.00352
29.74	27		29.74	66		30.74	39		13.87	0.00351
29.76	18		29.76	41		30.76	49		13.88	0.00349
29.78	37		29.78	42		30.78	33		13.89	0.00349
29.8	27		29.8	41		30.8	44		13.9	0.00347
29.82	35		29.82	50		30.82	37		13.91	0.00346
29.84	28		29.84	33		30.84	36		13.92	0.00346
29.86	25		29.86	41		30.86	47		13.93	0.00346
29.88	22		29.88	39		30.88	47		13.94	0.00346
29.9	35		29.9	39		30.9	36		13.95	0.00346
29.92	29		29.92	41		30.92	44		13.96	0.00346
29.94	31		29.94	34		30.94	43		13.97	0.00346
29.96	32		29.96	25		30.96	49		13.98	0.00347
29.98	30		29.98	34		30.98	49		13.99	0.00348
30	26		30	29		31	46		14	0.00349
30.02	25		30.02	28		31.02	43		14.01	0.0035
30.04	24		30.04	26		31.04	43		14.02	0.00351
30.06	27		30.06	30		31.06	33		14.03	0.00354
30.08	24		30.08	40		31.08	37		14.04	0.0036
30.1	22		30.1	21		31.1	33		14.05	0.00362
30.12	30		30.12	25		31.12	47		14.06	0.00365
30.14	27		30.14	37		31.14	25		14.07	0.00367
30.16	20		30.16	26		31.16	29		14.08	0.0037
30.18	24		30.18	26		31.18	31		14.09	0.00374
30.2	30		30.2	23		31.2	37		14.1	0.00377
30.22	24		30.22	17		31.22	22		14.11	0.00381
30.24	21		30.24	33		31.24	25		14.12	0.00384
30.26	14		30.26	22		31.26	26		14.13	0.00389
30.28	25		30.28	26		31.28	19		14.14	0.00394
30.3	17		30.3	27		31.3	38		14.15	0.00399
30.32	29		30.32	27		31.32	19		14.16	0.00404
30.34	21		30.34	28		31.34	23		14.17	0.00409
30.36	17		30.36	25		31.36	18		14.18	0.00415
30.38	29		30.38	22		31.38	19		14.19	0.00421
30.4	28		30.4	25		31.4	40		14.2	0.00429
30.42	27		30.42	22		31.42	21		14.21	0.00436
30.44	29		30.44	26		31.44	32		14.22	0.00444
30.46	25		30.46	30		31.46	29		14.23	0.00452
30.48	23		30.48	18		31.48	25		14.24	0.00461
30.5	19		30.5	30		31.5	33		14.25	0.00471
30.52	14		30.52	26		31.52	38		14.26	0.00481
30.54	24		30.54	19		31.54	38		14.27	0.00491
30.56	24		30.56	17		31.56	36		14.28	0.00503
30.58	24		30.58	30		31.58	38		14.29	0.00515
30.6	24		30.6	34		31.6	38		14.3	0.00528
30.62	21		30.62	25		31.62	36		14.31	0.00542
30.64	21		30.64	24		31.64	33		14.32	0.00557
30.66	37		30.66	23		31.66	41		14.33	0.00573
30.68	29		30.68	30		31.68	42		14.34	0.0059
30.7	21		30.7	17		31.7	41		14.35	0.00609
30.72	21		30.72	35		31.72	37		14.36	0.00628
30.74	25		30.74	22		31.74	36		14.37	0.00649
30.76	23		30.76	33		31.76	52		14.38	0.00672
30.78	28		30.78	32		31.78	41		14.39	0.00696
30.8	17		30.8	19		31.8	36		14.4	0.00723
30.82	20		30.82	30		31.82	45		14.41	0.00751
30.84	17		30.84	26		31.84	34		14.42	0.00782
30.86	21		30.86	25		31.86	45		14.43	0.00815
30.88	22		30.88	25		31.88	36		14.44	0.00851
30.9	28		30.9	28		31.9	36		14.45	0.00891
30.92	20		30.92	29		31.92	35		14.46	0.00934
30.94	28		30.94	25		31.94	34		14.47	0.00981
30.96	17		30.96	24		31.96	27		14.48	0.01032
30.98	23		30.98	20		31.98	31		14.49	0.01089
31	26		31	30		32	35		14.5	0.01151
31.02	27		31.02	25		32.02	26		14.51	0.01219
31.04	23		31.04	26		32.04	26		14.52	0.01296
31.06	29		31.06	22		32.06	32		14.53	0.01381
31.08	22		31.08	17		32.08	24		14.54	0.01475
31.1	25		31.1	19		32.1	36		14.55	0.01581
31.12	25		31.12	29		32.12	30		14.56	0.01701
31.14	23		31.14	17		32.14	30		14.57	0.01836
31.16	32		31.16	20		32.16	22		14.58	0.0199
31.18	20		31.18	26		32.18	15		14.59	0.02166
31.2	26		31.2	27		32.2	19		14.6	0.02369
31.22	18		31.22	23		32.22	30		14.61	0.02604
31.24	20		31.24	18		32.24	23		14.62	0.0288
31.26	27		31.26	25		32.26	22		14.63	0.03204
31.28	17		31.28	33		32.28	26		14.64	0.03591
31.3	22		31.3	24		32.3	26		14.65	0.04056
31.32	29		31.32	25		32.32	30		14.66	0.04624
31.34	18		31.34	22		32.34	26		14.67	0.05325
31.36	19		31.36	29		32.36	23		14.68	0.06206
31.38	26		31.38	26		32.38	33		14.69	0.07336
31.4	18		31.4	26		32.4	29		14.7	0.08815
31.42	27		31.42	16		32.42	35		14.71	0.10806
31.44	23		31.44	19		32.44	40		14.72	0.13576
31.46	19		31.46	22		32.46	47		14.73	0.17609
31.48	16		31.48	32		32.48	38		14.74	0.24077
31.5	13		31.5	25		32.5	30		14.75	0.37144
31.52	17		31.52	23		32.52	33		14.76	0.71021
31.54	18		31.54	28		32.54	49		14.77	1.54992
31.56	17		31.56	15		32.56	39		14.78	3.04609
31.58	22		31.58	24		32.58	33		14.79	4.43361
31.6	31		31.6	22		32.6	41		14.8	4.14564
31.62	26		31.62	20		32.62	44		14.81	3.10531
31.64	18		31.64	25		32.64	48		14.82	2.73375
31.66	17		31.66	30		32.66	34		14.83	2.55823
31.68	23		31.68	22		32.68	42		14.84	1.77573
31.7	20		31.7	33		32.7	38		14.85	0.95108
31.72	24		31.72	26		32.72	38		14.86	0.47019
31.74	13		31.74	23		32.74	40		14.87	0.26419
31.76	23		31.76	27		32.76	37		14.88	0.17902
31.78	21		31.78	22		32.78	41		14.89	0.13457
31.8	23		31.8	25		32.8	27		14.9	0.10594
31.82	22		31.82	30		32.82	37		14.91	0.08579
31.84	24		31.84	24		32.84	30		14.92	0.07099
31.86	24		31.86	27		32.86	31		14.93	0.05979
31.88	19		31.88	21		32.88	25		14.94	0.05116
31.9	17		31.9	33		32.9	30		14.95	0.04428
31.92	16		31.92	24		32.92	33		14.96	0.03874
31.94	21		31.94	22		32.94	33		14.97	0.0342
31.96	20		31.96	24		32.96	23		14.98	0.03044
31.98	26		31.98	18		32.98	25		14.99	0.0273
32	35		32	21		33	28		15	0.02464
32.02	15		32.02	24		33.02	22		15.01	0.02236
32.04	25		32.04	22		33.04	27		15.02	0.02041
32.06	22		32.06	25		33.06	25		15.03	0.01871
32.08	21		32.08	15		33.08	17		15.04	0.01724
32.1	24		32.1	25		33.1	21		15.05	0.01594
32.12	25		32.12	29		33.12	22		15.06	0.01479
32.14	16		32.14	26		33.14	18		15.07	0.01378
32.16	20		32.16	22		33.16	24		15.08	0.01288
32.18	25		32.18	25		33.18	20		15.09	0.01207
32.2	26		32.2	31		33.2	27		15.1	0.01134
32.22	27		32.22	32		33.22	19		15.11	0.01069
32.24	20		32.24	19		33.24	17		15.12	0.01004
32.26	21		32.26	23		33.26	25		15.13	0.00951
32.28	15		32.28	36		33.28	21		15.14	0.00903
32.3	20		32.3	26		33.3	13		15.15	0.00859
32.32	25		32.32	20		33.32	14		15.16	0.00818
32.34	13		32.34	22		33.34	36		15.17	0.00781
32.36	14		32.36	19		33.36	21		15.18	0.00746
32.38	15		32.38	30		33.38	15		15.19	0.00715
32.4	23		32.4	22		33.4	22		15.2	0.00681
32.42	23		32.42	27		33.42	19		15.21	0.00654
32.44	19		32.44	27		33.44	22		15.22	0.0063
32.46	20		32.46	26		33.46	13		15.23	0.00607
32.48	20		32.48	21		33.48	19		15.24	0.00586
32.5	25		32.5	18		33.5	24		15.25	0.00566
32.52	18		32.52	32		33.52	20		15.26	0.00549
32.54	23		32.54	17		33.54	18		15.27	0.00531
32.56	19		32.56	16		33.56	17		15.28	0.00516
32.58	21		32.58	31		33.58	15		15.29	0.00501
32.6	28		32.6	24		33.6	18		15.3	0.00488
32.62	17		32.62	26		33.62	20		15.31	0.00475
32.64	17		32.64	19		33.64	18		15.32	0.00463
32.66	17		32.66	18		33.66	14		15.33	0.00452
32.68	22		32.68	18		33.68	22		15.34	0.00441
32.7	25		32.7	19		33.7	13		15.35	0.00432
32.72	26		32.72	15		33.72	24		15.36	0.00423
32.74	18		32.74	32		33.74	18		15.37	0.00414
32.76	17		32.76	21		33.76	16		15.38	0.00406
32.78	15		32.78	19		33.78	19		15.39	0.00399
32.8	21		32.8	14		33.8	13		15.4	0.00392
32.82	17		32.82	19		33.82	24		15.41	0.00386
32.84	14		32.84	23		33.84	19		15.42	0.0038
32.86	25		32.86	22		33.86	19		15.43	0.00374
32.88	17		32.88	16		33.88	17		15.44	0.00369
32.9	18		32.9	18		33.9	18		15.45	0.00364
32.92	19		32.92	25		33.92	23		15.46	0.0036
32.94	20		32.94	15		33.94	16		15.47	0.00356
32.96	26		32.96	24		33.96	18		15.48	0.00352
32.98	17		32.98	20		33.98	18		15.49	0.00349
33	19		33	23		34	17		15.5	0.00346
33.02	23		33.02	24		34.02	13		15.51	0.00342
33.04	21		33.04	21		34.04	18		15.52	0.0034
33.06	19		33.06	11		34.06	19		15.53	0.00338
33.08	8		33.08	25		34.08	21		15.54	0.00336
33.1	21		33.1	20		34.1	24		15.55	0.00334
33.12	19		33.12	26		34.12	20		15.56	0.00332
33.14	19		33.14	20		34.14	16		15.57	0.00331
33.16	26		33.16	19		34.16	23		15.58	0.00334
33.18	22		33.18	27		34.18	25		15.59	0.00334
33.2	16		33.2	26		34.2	18		15.6	0.00333
33.22	22		33.22	20		34.22	19		15.61	0.00332
33.24	25		33.24	23		34.24	29		15.62	0.00332
33.26	19		33.26	14		34.26	26		15.63	0.00332
33.28	26		33.28	19		34.28	31		15.64	0.00332
33.3	22		33.3	14		34.3	25		15.65	0.00333
33.32	13		33.32	26		34.32	20		15.66	0.00333
33.34	23		33.34	14		34.34	28		15.67	0.00334
33.36	13		33.36	20		34.36	17		15.68	0.00335
33.38	23		33.38	24		34.38	27		15.69	0.00336
33.4	17		33.4	19		34.4	28		15.7	0.00338
33.42	18		33.42	22		34.42	20		15.71	0.00339
33.44	17		33.44	14		34.44	18		15.72	0.00341
33.46	19		33.46	23		34.46	24		15.73	0.00343
33.48	18		33.48	24		34.48	30		15.74	0.00346
33.5	20		33.5	19		34.5	20		15.75	0.00348
33.52	25		33.52	22		34.52	24		15.76	0.00351
33.54	23		33.54	29		34.54	23		15.77	0.00354
33.56	19		33.56	15		34.56	24		15.78	0.00357
33.58	21		33.58	21		34.58	17		15.79	0.00361
33.6	25		33.6	18		34.6	29		15.8	0.00364
33.62	21		33.62	11		34.62	23		15.81	0.00368
33.64	18		33.64	26		34.64	24		15.82	0.00372
33.66	19		33.66	23		34.66	32		15.83	0.00377
33.68	22		33.68	17		34.68	19		15.84	0.00381
33.7	16		33.7	19		34.7	19		15.85	0.00387
33.72	25		33.72	16		34.72	26		15.86	0.00392
33.74	13		33.74	20		34.74	20		15.87	0.00399
33.76	17		33.76	20		34.76	25		15.88	0.00399
33.78	15		33.78	21		34.78	18		15.89	0.00406
33.8	20		33.8	18		34.8	31		15.9	0.00413
33.82	20		33.82	15		34.82	26		15.91	0.0042
33.84	21		33.84	17		34.84	22		15.92	0.00428
33.86	21		33.86	16		34.86	18		15.93	0.00436
33.88	25		33.88	22		34.88	22		15.94	0.00444
33.9	21		33.9	21		34.9	36		15.95	0.00454
33.92	17		33.92	11		34.92	21		15.96	0.00464
33.94	16		33.94	23		34.94	23		15.97	0.00474
33.96	19		33.96	15		34.96	34		15.98	0.00479
33.98	14		33.98	17		34.98	24		15.99	0.00491
34	13		34	16		35	41		16	0.00503
34.02	12		34.02	26		35.02	40		16.01	0.00516
34.04	11		34.04	15		35.04	41		16.02	0.0053
34.06	12		34.06	11		35.06	32		16.03	0.00544
34.08	14		34.08	24		35.08	28		16.04	0.0056
34.1	16		34.1	23		35.1	35		16.05	0.00576
34.12	17		34.12	34		35.12	36		16.06	0.00594
34.14	20		34.14	21		35.14	46		16.07	0.00613
34.16	19		34.16	18		35.16	48		16.08	0.00632
34.18	20		34.18	22		35.18	34		16.09	0.00654
34.2	16		34.2	15		35.2	44		16.1	0.00676
34.22	17		34.22	20		35.22	29		16.11	0.007
34.24	22		34.24	27		35.24	43		16.12	0.00726
34.26	15		34.26	21		35.26	39		16.13	0.00754
34.28	19		34.28	15		35.28	48		16.14	0.00784
34.3	27		34.3	24		35.3	39		16.15	0.00815
34.32	23		34.32	27		35.32	42		16.16	0.00849
34.34	13		34.34	27		35.34	25		16.17	0.00886
34.36	15		34.36	23		35.36	34		16.18	0.00926
34.38	17		34.38	27		35.38	19		16.19	0.00969
34.4	18		34.4	25		35.4	38		16.2	0.01016
34.42	15		34.42	28		35.42	22		16.21	0.01067
34.44	27		34.44	27		35.44	37		16.22	0.01122
34.46	21		34.46	31		35.46	32		16.23	0.01183
34.48	17		34.48	33		35.48	30		16.24	0.01249
34.5	27		34.5	27		35.5	28		16.25	0.01321
34.52	33		34.52	32		35.52	34		16.26	0.01401
34.54	21		34.54	38		35.54	30		16.27	0.0149
34.56	19		34.56	36		35.56	20		16.28	0.01588
34.58	17		34.58	50		35.58	15		16.29	0.01697
34.6	23		34.6	39		35.6	18		16.3	0.01819
34.62	24		34.62	45		35.62	17		16.31	0.01955
34.64	21		34.64	38		35.64	24		16.32	0.02109
34.66	26		34.66	30		35.66	16		16.33	0.02283
34.68	29		34.68	42		35.68	16		16.34	0.02481
34.7	18		34.7	36		35.7	25		16.35	0.02708
34.72	33		34.72	20		35.72	17		16.36	0.0297
34.74	18		34.74	33		35.74	14		16.37	0.03274
34.76	24		34.76	32		35.76	15		16.38	0.0363
34.78	29		34.78	24		35.78	13		16.39	0.0405
34.8	11		34.8	19		35.8	14		16.4	0.04551
34.82	24		34.82	27		35.82	16		16.41	0.05157
34.84	13		34.84	28		35.84	12		16.42	0.05896
34.86	24		34.86	24		35.86	17		16.43	0.06814
34.88	16		34.88	18		35.88	21		16.44	0.07971
34.9	22		34.9	25		35.9	20		16.45	0.09461
34.92	10		34.92	14		35.92	17		16.46	0.11423
34.94	18		34.94	20		35.94	20		16.47	0.14081
34.96	17		34.96	12		35.96	17		16.48	0.17811
34.98	17		34.98	15		35.98	24		16.49	0.23338
35	18		35	24		36	20		16.5	0.32606
35.02	18		35.02	17		36.02	10		16.51	0.52521
35.04	15		35.04	19		36.04	13		16.52	1.03382
35.06	24		35.06	21		36.06	27		16.53	2.17725
35.08	24		35.08	21		36.08	17		16.54	3.95455
35.1	19		35.1	16		36.1	16		16.55	5.13654
35.12	18		35.12	21		36.12	13		16.56	4.30414
35.14	21		35.14	20		36.14	25		16.57	3.10311
35.16	11		35.16	15		36.16	19		16.58	2.82729
35.18	21		35.18	19		36.18	16		16.59	2.89985
35.2	19		35.2	22		36.2	12		16.6	2.21391
35.22	16		35.22	16		36.22	19		16.61	1.26224
35.24	25		35.24	19		36.24	20		16.62	0.63986
35.26	16		35.26	9		36.26	21		16.63	0.35149
35.28	16		35.28	15		36.28	21		16.64	0.23116
35.3	13		35.3	21		36.3	16		16.65	0.1714
35.32	14		35.32	17		36.32	18		16.66	0.13419
35.34	23		35.34	18		36.34	14		16.67	0.10833
35.36	16		35.36	19		36.36	19		16.68	0.08944
35.38	20		35.38	15		36.38	14		16.69	0.0752
35.4	12		35.4	24		36.4	21		16.7	0.06419
35.42	12		35.42	17		36.42	20		16.71	0.05549
35.44	14		35.44	16		36.44	15		16.72	0.04849
35.46	18		35.46	21		36.46	12		16.73	0.04279
35.48	16		35.48	13		36.48	12		16.74	0.03806
35.5	20		35.5	23		36.5	25		16.75	0.03411
35.52	26		35.52	20		36.52	17		16.76	0.03076
35.54	11		35.54	18		36.54	20		16.77	0.02791
35.56	13		35.56	13		36.56	25		16.78	0.02546
35.58	18		35.58	15		36.58	25		16.79	0.02334
35.6	28		35.6	17		36.6	26		16.8	0.02149
35.62	15		35.62	22		36.62	27		16.81	0.01986
35.64	11		35.64	13		36.64	34		16.82	0.01843
35.66	9		35.66	10		36.66	44		16.83	0.01716
35.68	12		35.68	14		36.68	28		16.84	0.01604
35.7	17		35.7	18		36.7	34		16.85	0.01503
35.72	15		35.72	12		36.72	26		16.86	0.01412
35.74	13		35.74	10		36.74	35		16.87	0.01331
35.76	17		35.76	20		36.76	35		16.88	0.01258
35.78	15		35.78	19		36.78	38		16.89	0.01191
35.8	19		35.8	20		36.8	23		16.9	0.01131
35.82	14		35.82	14		36.82	32		16.91	0.01076
35.84	12		35.84	19		36.84	39		16.92	0.01021
35.86	11		35.86	19		36.86	47		16.93	0.00976
35.88	18		35.88	13		36.88	37		16.94	0.00934
35.9	12		35.9	18		36.9	40		16.95	0.00896
35.92	14		35.92	17		36.92	37		16.96	0.0086
35.94	17		35.94	14		36.94	25		16.97	0.00828
35.96	19		35.96	22		36.96	36		16.98	0.00798
35.98	13		35.98	19		36.98	24		16.99	0.00771
36	17		36	21		37	27		17	0.00745
36.02	15		36.02	14		37.02	35		17.01	0.00721
36.04	13		36.04	19		37.04	29		17.02	0.007
36.06	13		36.06	11		37.06	23		17.03	0.0068
36.08	15		36.08	13		37.08	26		17.04	0.00661
36.1	8		36.1	19		37.1	22		17.05	0.00644
36.12	13		36.12	14		37.12	20		17.06	0.00628
36.14	21		36.14	14		37.14	22		17.07	0.00614
36.16	16		36.16	18		37.16	15		17.08	0.006
36.18	14		36.18	13		37.18	25		17.09	0.00587
36.2	14		36.2	11		37.2	28		17.1	0.00576
36.22	22		36.22	18		37.22	26		17.11	0.00569
36.24	14		36.24	22		37.24	28		17.12	0.0056
36.26	8		36.26	19		37.26	21		17.13	0.00551
36.28	11		36.28	11		37.28	21		17.14	0.00542
36.3	15		36.3	15		37.3	20		17.15	0.00535
36.32	15		36.32	23		37.32	21		17.16	0.00528
36.34	12		36.34	15		37.34	16		17.17	0.00521
36.36	15		36.36	17		37.36	22		17.18	0.00516
36.38	16		36.38	15		37.38	17		17.19	0.00511
36.4	12		36.4	18		37.4	18		17.2	0.00506
36.42	13		36.42	13		37.42	20		17.21	0.00503
36.44	14		36.44	21		37.44	22		17.22	0.00499
36.46	15		36.46	22		37.46	22		17.23	0.00496
36.48	26		36.48	17		37.48	28		17.24	0.00494
36.5	17		36.5	12		37.5	15		17.25	0.00492
36.52	15		36.52	14		37.52	20		17.26	0.00491
36.54	20		36.54	19		37.54	27		17.27	0.00489
36.56	16		36.56	22		37.56	31		17.28	0.00489
36.58	19		36.58	19		37.58	23		17.29	0.00489
36.6	15		36.6	22		37.6	27		17.3	0.00489
36.62	17		36.62	24		37.62	27		17.31	0.0049
36.64	16		36.64	25		37.64	31		17.32	0.00491
36.66	13		36.66	20		37.66	25		17.33	0.00492
36.68	19		36.68	11		37.68	19		17.34	0.00494
36.7	13		36.7	18		37.7	17		17.35	0.00497
36.72	15		36.72	19		37.72	23		17.36	0.005
36.74	14		36.74	13		37.74	25		17.37	0.00503
36.76	14		36.76	21		37.76	16		17.38	0.00511
36.78	13		36.78	18		37.78	16		17.39	0.00516
36.8	14		36.8	27		37.8	31		17.4	0.00521
36.82	17		36.82	14		37.82	22		17.41	0.00526
36.84	16		36.84	18		37.84	18		17.42	0.00531
36.86	16		36.86	14		37.86	14		17.43	0.00538
36.88	15		36.88	18		37.88	20		17.44	0.00544
36.9	15		36.9	23		37.9	18		17.45	0.00551
36.92	19		36.92	15		37.92	15		17.46	0.00559
36.94	18		36.94	13		37.94	17		17.47	0.00568
36.96	12		36.96	17		37.96	21		17.48	0.00576
36.98	14		36.98	18		37.98	22		17.49	0.00586
37	14		37	12		38	19		17.5	0.00596
37.02	20		37.02	19		38.02	15		17.51	0.00607
37.04	16		37.04	21		38.04	22		17.52	0.00619
37.06	16		37.06	14		38.06	21		17.53	0.00631
37.08	13		37.08	9		38.08	19		17.54	0.00644
37.1	19		37.1	10		38.1	9		17.55	0.00659
37.12	13		37.12	6		38.12	12		17.56	0.00674
37.14	15		37.14	19		38.14	14		17.57	0.00689
37.16	20		37.16	14		38.16	20		17.58	0.00706
37.18	19		37.18	15		38.18	12		17.59	0.00724
37.2	21		37.2	13		38.2	12		17.6	0.00743
37.22	14		37.22	12		38.22	12		17.61	0.00763
37.24	17		37.24	17		38.24	12		17.62	0.00779
37.26	21		37.26	21		38.26	13		17.63	0.00802
37.28	17		37.28	14		38.28	22		17.64	0.00826
37.3	11		37.3	16		38.3	18		17.65	0.00853
37.32	13		37.32	14		38.32	24		17.66	0.00881
37.34	21		37.34	19		38.34	11		17.67	0.0091
37.36	15		37.36	18		38.36	11		17.68	0.00941
37.38	14		37.38	17		38.38	14		17.69	0.00976
37.4	11		37.4	13		38.4	16		17.7	0.01011
37.42	17		37.42	20		38.42	13		17.71	0.0105
37.44	11		37.44	8		38.44	11		17.72	0.01092
37.46	15		37.46	14		38.46	13		17.73	0.01136
37.48	14		37.48	13		38.48	14		17.74	0.01184
37.5	12		37.5	14		38.5	10		17.75	0.01236
37.52	10		37.52	13		38.52	19		17.76	0.01292
37.54	16		37.54	17		38.54	21		17.77	0.01352
37.56	17		37.56	13		38.56	16		17.78	0.01417
37.58	18		37.58	14		38.58	11		17.79	0.01488
37.6	15		37.6	14		38.6	14		17.8	0.01565
37.62	13		37.62	16		38.62	17		17.81	0.01649
37.64	17		37.64	11		38.64	18		17.82	0.01741
37.66	17		37.66	16		38.66	9		17.83	0.01841
37.68	14		37.68	12		38.68	18		17.84	0.01951
37.7	14		37.7	6		38.7	27		17.85	0.02071
37.72	12		37.72	14		38.72	12		17.86	0.02205
37.74	12		37.74	14		38.74	14		17.87	0.02354
37.76	14		37.76	11		38.76	12		17.88	0.02518
37.78	13		37.78	18		38.78	24		17.89	0.02701
37.8	15		37.8	8		38.8	18		17.9	0.02907
37.82	12		37.82	17		38.82	19		17.91	0.03139
37.84	15		37.84	15		38.84	20		17.92	0.03401
37.86	16		37.86	9		38.86	23		17.93	0.037
37.88	16		37.88	9		38.88	26		17.94	0.04041
37.9	17		37.9	12		38.9	22		17.95	0.04434
37.92	10		37.92	16		38.92	16		17.96	0.04889
37.94	17		37.94	9		38.94	22		17.97	0.05421
37.96	11		37.96	21		38.96	14		17.98	0.06054
37.98	12		37.98	16		38.98	22		17.99	0.06801
38	13		38	20		39	22		18	0.07699
38.02	15		38.02	8		39.02	26		18.01	0.08793
38.04	19		38.04	15		39.04	18		18.02	0.10146
38.06	18		38.06	13		39.06	27		18.03	0.11844
38.08	20		38.08	16		39.08	23		18.04	0.14018
38.1	17		38.1	13		39.1	24		18.05	0.16864
38.12	18		38.12	15		39.12	20		18.06	0.20693
38.14	12		38.14	20		39.14	32		18.07	0.26015
38.16	10		38.16	14		39.16	23		18.08	0.33781
38.18	14		38.18	14		39.18	27		18.09	0.46339
38.2	8		38.2	18		39.2	20		18.1	0.7155
38.22	14		38.22	16		39.22	31		18.11	1.33132
38.24	16		38.24	10		39.24	26		18.12	2.74244
38.26	15		38.26	10		39.26	26		18.13	5.12625
38.28	10		38.28	11		39.28	21		18.14	7.24523
38.3	19		38.3	18		39.3	14		18.15	6.60669
38.32	9		38.32	14		39.32	16		18.16	4.59825
38.34	9		38.34	13		39.34	16		18.17	3.6892
38.36	18		38.36	26		39.36	23		18.18	3.9915
38.38	14		38.38	16		39.38	16		18.19	3.90796
38.4	17		38.4	11		39.4	25		18.2	2.67735
38.42	17		38.42	10		39.42	25		18.21	1.46227
38.44	12		38.44	18		39.44	20		18.22	0.76161
38.46	10		38.46	12		39.46	19		18.23	0.44949
38.48	15		38.48	16		39.48	22		18.24	0.31171
38.5	10		38.5	12		39.5	12		18.25	0.23675
38.52	12		38.52	12		39.52	20		18.26	0.18773
38.54	18		38.54	19		39.54	13		18.27	0.15291
38.56	18		38.56	15		39.56	27		18.28	0.12713
38.58	11		38.58	12		39.58	22		18.29	0.10747
38.6	15		38.6	16		39.6	26		18.3	0.09212
38.62	10		38.62	18		39.62	19		18.31	0.07989
38.64	11		38.64	11		39.64	9		18.32	0.06999
38.66	12		38.66	15		39.66	29		18.33	0.06185
38.68	12		38.68	9		39.68	16		18.34	0.05507
38.7	10		38.7	13		39.7	16		18.35	0.04937
38.72	19		38.72	19		39.72	18		18.36	0.04453
38.74	14		38.74	13		39.74	21		18.37	0.04038
38.76	15		38.76	21		39.76	23		18.38	0.03679
38.78	19		38.78	19		39.78	19		18.39	0.03368
38.8	16		38.8	20		39.8	12		18.4	0.03095
38.82	12		38.82	17		39.82	27		18.41	0.02855
38.84	16		38.84	9		39.84	19		18.42	0.02643
38.86	8		38.86	14		39.86	20		18.43	0.02454
38.88	8		38.88	21		39.88	19		18.44	0.02285
38.9	10		38.9	11		39.9	17		18.45	0.02134
38.92	8		38.92	9		39.92	13		18.46	0.01998
38.94	9		38.94	11		39.94	18		18.47	0.01875
38.96	10		38.96	18		39.96	19		18.48	0.01764
38.98	8		38.98	19		39.98	16		18.49	0.01662
39	9		39	16		40	21		18.5	0.0157
39.02	11		39.02	19		40.02	19		18.51	0.01485
39.04	6		39.04	19		40.04	22		18.52	0.01408
39.06	13		39.06	14		40.06	18		18.53	0.01337
39.08	14		39.08	18		40.08	15		18.54	0.01271
39.1	15		39.1	14		40.1	18		18.55	0.01211
39.12	7		39.12	10		40.12	13		18.56	0.01156
39.14	7		39.14	8		40.14	16		18.57	0.01104
39.16	14		39.16	10		40.16	17		18.58	0.01056
39.18	10		39.18	17		40.18	12		18.59	0.01012
39.2	11		39.2	13		40.2	11		18.6	0.00971
39.22	12		39.22	16		40.22	12		18.61	0.00932
39.24	14		39.24	25		40.24	8		18.62	0.00896
39.26	13		39.26	11		40.26	15		18.63	0.00863
39.28	10		39.28	11		40.28	16		18.64	0.00831
39.3	14		39.3	10		40.3	8		18.65	0.00802
39.32	17		39.32	17		40.32	4		18.66	0.00775
39.34	6		39.34	14		40.34	19		18.67	0.00754
39.36	13		39.36	12		40.36	13		18.68	0.0073
39.38	18		39.38	15		40.38	19		18.69	0.00707
39.4	15		39.4	17		40.4	13		18.7	0.00686
39.42	17		39.42	15		40.42	6		18.71	0.00666
39.44	18		39.44	16		40.44	6		18.72	0.00647
39.46	18		39.46	19		40.46	16		18.73	0.00629
39.48	12		39.48	10		40.48	20		18.74	0.00612
39.5	9		39.5	7		40.5	17		18.75	0.00596
39.52	11		39.52	16		40.52	7		18.76	0.00582
39.54	9		39.54	16		40.54	12		18.77	0.00568
39.56	5		39.56	14		40.56	14		18.78	0.00555
39.58	14		39.58	11		40.58	9		18.79	0.00542
39.6	10		39.6	10		40.6	9		18.8	0.00531
39.62	20		39.62	21		40.62	12		18.81	0.00519
39.64	11		39.64	17		40.64	12		18.82	0.00509
39.66	7		39.66	10		40.66	12		18.83	0.00499
39.68	12		39.68	14		40.68	14		18.84	0.00491
39.7	20		39.7	8		40.7	17		18.85	0.00482
39.72	11		39.72	17		40.72	7		18.86	0.00474
39.74	18		39.74	16		40.74	10		18.87	0.00466
39.76	18		39.76	14		40.76	17		18.88	0.00459
39.78	11		39.78	17		40.78	18		18.89	0.00453
39.8	7		39.8	16		40.8	8		18.9	0.00447
39.82	13		39.82	8		40.82	13		18.91	0.00441
39.84	10		39.84	17		40.84	18		18.92	0.00436
39.86	9		39.86	11		40.86	12		18.93	0.00431
39.88	10		39.88	10		40.88	14		18.94	0.00427
39.9	10		39.9	16		40.9	11		18.95	0.00424
39.92	17		39.92	9		40.92	9		18.96	0.00415
39.94	7		39.94	14		40.94	12		18.97	0.00412
39.96	19		39.96	15		40.96	15		18.98	0.00409
39.98	6		39.98	16		40.98	19		18.99	0.00407
40	9		40	11		41	3		19	0.00405
40.02	13		40.02	18		41.02	8		19.01	0.00404
40.04	6		40.04	18		41.04	12		19.02	0.00403
40.06	10		40.06	12		41.06	16		19.03	0.00402
40.08	17		40.08	14		41.08	12		19.04	0.00402
40.1	10		40.1	13		41.1	12		19.05	0.00402
40.12	15		40.12	18		41.12	15		19.06	0.00403
40.14	17		40.14	9		41.14	10		19.07	0.00404
40.16	14		40.16	17		41.16	10		19.08	0.00406
40.18	12		40.18	12		41.18	9		19.09	0.00408
40.2	16		40.2	9		41.2	7		19.1	0.00411
40.22	17		40.22	11		41.22	19		19.11	0.00414
40.24	15		40.24	16		41.24	8		19.12	0.00417
40.26	10		40.26	8		41.26	13		19.13	0.00421
40.28	11		40.28	8		41.28	12		19.14	0.00426
40.3	15		40.3	13		41.3	15		19.15	0.00431
40.32	20		40.32	13		41.32	13		19.16	0.00438
40.34	11		40.34	17		41.34	8		19.17	0.00445
40.36	15		40.36	13		41.36	10		19.18	0.00452
40.38	11		40.38	14		41.38	13		19.19	0.00461
40.4	14		40.4	9		41.4	12		19.2	0.0047
40.42	13		40.42	12		41.42	7		19.21	0.00481
40.44	21		40.44	11		41.44	12		19.22	0.00492
40.46	11		40.46	12		41.46	24		19.23	0.00505
40.48	8		40.48	12		41.48	17		19.24	0.00519
40.5	15		40.5	14		41.5	9		19.25	0.00534
40.52	10		40.52	20		41.52	21		19.26	0.00551
40.54	13		40.54	14		41.54	10		19.27	0.00569
40.56	11		40.56	14		41.56	12		19.28	0.0059
40.58	11		40.58	14		41.58	16		19.29	0.00613
40.6	10		40.6	19		41.6	16		19.3	0.00638
40.62	20		40.62	10		41.62	21		19.31	0.00666
40.64	9		40.64	15		41.64	24		19.32	0.00696
40.66	12		40.66	13		41.66	15		19.33	0.00731
40.68	15		40.68	11		41.68	23		19.34	0.00769
40.7	17		40.7	10		41.7	20		19.35	0.00812
40.72	4		40.72	11		41.72	23		19.36	0.0086
40.74	18		40.74	14		41.74	14		19.37	0.00914
40.76	19		40.76	16		41.76	18		19.38	0.00976
40.78	15		40.78	13		41.78	20		19.39	0.01045
40.8	14		40.8	19		41.8	28		19.4	0.01125
40.82	15		40.82	13		41.82	22		19.41	0.01216
40.84	11		40.84	10		41.84	26		19.42	0.01322
40.86	19		40.86	9		41.86	23		19.43	0.01445
40.88	9		40.88	17		41.88	16		19.44	0.01589
40.9	16		40.9	14		41.9	28		19.45	0.01759
40.92	10		40.92	17		41.92	26		19.46	0.01963
40.94	14		40.94	16		41.94	29		19.47	0.02209
40.96	10		40.96	12		41.96	31		19.48	0.02509
40.98	18		40.98	11		41.98	26		19.49	0.02883
41	13		41	10		42	28		19.5	0.03354
41.02	19		41.02	15		42.02	25		19.51	0.0396
41.04	13		41.04	15		42.04	30		19.52	0.04759
41.06	15		41.06	13		42.06	20		19.53	0.05843
41.08	10		41.08	20		42.08	24		19.54	0.07364
41.1	10		41.1	17		42.1	28		19.55	0.09629
41.12	13		41.12	15		42.12	29		19.56	0.13474
41.14	11		41.14	15		42.14	26		19.57	0.21635
41.16	13		41.16	12		42.16	25		19.58	0.41213
41.18	15		41.18	12		42.18	21		19.59	0.82211
41.2	10		41.2	7		42.2	23		19.6	1.42877
41.22	18		41.22	15		42.22	17		19.61	1.80508
41.24	16		41.24	8		42.24	20		19.62	1.48063
41.26	10		41.26	13		42.26	30		19.63	0.99875
41.28	16		41.28	19		42.28	13		19.64	0.82591
41.3	13		41.3	11		42.3	22		19.65	0.93674
41.32	14		41.32	13		42.32	13		19.66	0.96919
41.34	14		41.34	9		42.34	18		19.67	0.69844
41.36	14		41.36	11		42.36	27		19.68	0.39569
41.38	18		41.38	17		42.38	17		19.69	0.20971
41.4	8		41.4	8		42.4	17		19.7	0.12285
41.42	13		41.42	15		42.42	20		19.71	0.08425
41.44	17		41.44	10		42.44	17		19.72	0.0638
41.46	10		41.46	6		42.46	17		19.73	0.05068
41.48	8		41.48	9		42.48	12		19.74	0.04142
41.5	11		41.5	16		42.5	16		19.75	0.03459
41.52	18		41.52	15		42.52	21		19.76	0.0294
41.54	14		41.54	14		42.54	17		19.77	0.0253
41.56	12		41.56	15		42.56	22		19.78	0.02208
41.58	4		41.58	17		42.58	17		19.79	0.01947
41.6	11		41.6	20		42.6	15		19.8	0.01733
41.62	14		41.62	16		42.62	17		19.81	0.01554
41.64	4		41.64	13		42.64	12		19.82	0.01405
41.66	11		41.66	13		42.66	20		19.83	0.01278
41.68	14		41.68	16		42.68	19		19.84	0.01169
41.7	12		41.7	15		42.7	23		19.85	0.01075
41.72	8		41.72	16		42.72	24		19.86	0.00993
41.74	14		41.74	7		42.74	19		19.87	0.00921
41.76	10		41.76	13		42.76	28		19.88	0.00859
41.78	9		41.78	18		42.78	14		19.89	0.00803
41.8	12		41.8	15		42.8	19		19.9	0.00754
41.82	9		41.82	12		42.82	16		19.91	0.0071
41.84	12		41.84	11		42.84	21		19.92	0.00671
41.86	10		41.86	16		42.86	17		19.93	0.00635
41.88	20		41.88	11		42.88	19		19.94	0.00604
41.9	14		41.9	17		42.9	22		19.95	0.00574
41.92	13		41.92	15		42.92	19		19.96	0.00549
41.94	11		41.94	13		42.94	15		19.97	0.00525
41.96	12		41.96	19		42.96	20		19.98	0.00503
41.98	16		41.98	17		42.98	15		19.99	0.00484
42	14		42	14		43	17		20	0.00466
42.02	16		42.02	18		43.02	20		20.01	0.00449
42.04	8		42.04	13		43.04	16		20.02	0.00434
42.06	11		42.06	12		43.06	18		20.03	0.0042
42.08	13		42.08	15		43.08	20		20.04	0.00407
42.1	14		42.1	15		43.1	21		20.05	0.00396
42.12	12		42.12	11		43.12	15		20.06	0.00385
42.14	9		42.14	12		43.14	14		20.07	0.00375
42.16	21		42.16	10		43.16	20		20.08	0.00366
42.18	8		42.18	8		43.18	23		20.09	0.00358
42.2	9		42.2	13		43.2	18		20.1	0.0035
42.22	17		42.22	12		43.22	26		20.11	0.00343
42.24	5		42.24	17		43.24	25		20.12	0.00341
42.26	13		42.26	13		43.26	27		20.13	0.00335
42.28	10		42.28	12		43.28	15		20.14	0.0033
42.3	14		42.3	17		43.3	23		20.15	0.00325
42.32	15		42.32	13		43.32	29		20.16	0.00321
42.34	12		42.34	16		43.34	22		20.17	0.00317
42.36	13		42.36	12		43.36	33		20.18	0.00314
42.38	14		42.38	18		43.38	27		20.19	0.00305
42.4	8		42.4	16		43.4	20		20.2	0.00303
42.42	11		42.42	18		43.42	25		20.21	0.003
42.44	9		42.44	9		43.44	20		20.22	0.00298
42.46	12		42.46	9		43.46	16		20.23	0.00296
42.48	12		42.48	18		43.48	26		20.24	0.00295
42.5	12		42.5	12		43.5	19		20.25	0.00294
42.52	19		42.52	19		43.52	28		20.26	0.00294
42.54	12		42.54	13		43.54	18		20.27	0.00293
42.56	11		42.56	15		43.56	30		20.28	0.00293
42.58	10		42.58	14		43.58	16		20.29	0.00298
42.6	15		42.6	9		43.6	20		20.3	0.00299
42.62	12		42.62	14		43.62	24		20.31	0.00299
42.64	16		42.64	19		43.64	19		20.32	0.00301
42.66	8		42.66	9		43.66	17		20.33	0.00302
42.68	10		42.68	21		43.68	15		20.34	0.00304
42.7	15		42.7	20		43.7	17		20.35	0.00306
42.72	15		42.72	13		43.72	16		20.36	0.00309
42.74	8		42.74	11		43.74	14		20.37	0.00311
42.76	11		42.76	17		43.76	21		20.38	0.00314
42.78	14		42.78	12		43.78	13		20.39	0.00318
42.8	11		42.8	18		43.8	17		20.4	0.00321
42.82	15		42.82	11		43.82	23		20.41	0.00326
42.84	13		42.84	20		43.84	14		20.42	0.00331
42.86	10		42.86	13		43.86	12		20.43	0.00336
42.88	16		42.88	18		43.88	22		20.44	0.00341
42.9	12		42.9	18		43.9	12		20.45	0.00347
42.92	8		42.92	8		43.92	17		20.46	0.00354
42.94	19		42.94	12		43.94	12		20.47	0.00361
42.96	11		42.96	9		43.96	13		20.48	0.00369
42.98	16		42.98	21		43.98	10		20.49	0.00376
43	13		43	15		44	9		20.5	0.00386
43.02	14		43.02	13		44.02	18		20.51	0.00395
43.04	16		43.04	12		44.04	15		20.52	0.00406
43.06	12		43.06	17		44.06	19		20.53	0.00411
43.08	13		43.08	18		44.08	12		20.54	0.00424
43.1	6		43.1	10		44.1	21		20.55	0.00441
43.12	7		43.12	15		44.12	13		20.56	0.00455
43.14	10		43.14	14		44.14	13		20.57	0.0047
43.16	14		43.16	12		44.16	15		20.58	0.00486
43.18	15		43.18	14		44.18	13		20.59	0.00504
43.2	14		43.2	13		44.2	13		20.6	0.00524
43.22	9		43.22	11		44.22	14		20.61	0.00544
43.24	13		43.24	22		44.24	15		20.62	0.00566
43.26	12		43.26	13		44.26	21		20.63	0.00591
43.28	8		43.28	10		44.28	14		20.64	0.00618
43.3	8		43.3	13		44.3	15		20.65	0.00647
43.32	14		43.32	19		44.32	14		20.66	0.00679
43.34	12		43.34	10		44.34	14		20.67	0.00714
43.36	19		43.36	11		44.36	20		20.68	0.00752
43.38	10		43.38	16		44.38	19		20.69	0.00795
43.4	8		43.4	17		44.4	17		20.7	0.00841
43.42	15		43.42	15		44.42	13		20.71	0.00894
43.44	18		43.44	20		44.44	23		20.72	0.00952
43.46	10		43.46	19		44.46	17		20.73	0.01017
43.48	14		43.48	13		44.48	20		20.74	0.0109
43.5	12		43.5	13		44.5	21		20.75	0.01172
43.52	13		43.52	20		44.52	28		20.76	0.01273
43.54	22		43.54	14		44.54	18		20.77	0.01379
43.56	9		43.56	13		44.56	23		20.78	0.01501
43.58	12		43.58	12		44.58	18		20.79	0.01642
43.6	15		43.6	13		44.6	21		20.8	0.01806
43.62	13		43.62	16		44.62	17		20.81	0.01997
43.64	17		43.64	10		44.64	24		20.82	0.02224
43.66	16		43.66	10		44.66	24		20.83	0.02494
43.68	15		43.68	11		44.68	27		20.84	0.02821
43.7	15		43.7	16		44.7	22		20.85	0.03221
43.72	10		43.72	13		44.72	23		20.86	0.03719
43.74	14		43.74	19		44.74	28		20.87	0.04347
43.76	12		43.76	17		44.76	25		20.88	0.05157
43.78	12		43.78	6		44.78	29		20.89	0.06223
43.8	14		43.8	11		44.8	28		20.9	0.07679
43.82	14		43.82	11		44.82	25		20.91	0.09734
43.84	12		43.84	14		44.84	14		20.92	0.12834
43.86	14		43.86	11		44.86	16		20.93	0.18239
43.88	13		43.88	15		44.88	14		20.94	0.29886
43.9	14		43.9	11		44.9	18		20.95	0.56957
43.92	18		43.92	14		44.92	27		20.96	1.10386
43.94	11		43.94	16		44.94	22		20.97	1.83593
[truncated: 5,903 more rows]

## Sheet: Fig 2B
H-COP-Co													COP@ZIF													S-COP-Co
Binding Energy (eV)	Intensity (arb. units)	Fitting intensity (arb. units)	Fitting peak Co2p3 Scan A intensity (arb. units)	Fitting peak Co2p1 Scan A intensity (arb. units)	Fitting peak Co2p3 Scan B intensity (arb. units)	Fitting peak Co2p1 Scan B intensity (arb. units)	Fitting peak Co2p3 Scan C intensity (arb. units)	Fitting peak Co2p1 Scan C intensity (arb. units)	Fitting peak Co2p3 Scan D intensity (arb. units)	Fitting peak Co2p1 Scan D intensity (arb. units)	Background (arb. units)		Binding Energy (eV)	Intensity (arb. units)	Fitting intensity (arb. units)	Fitting peak Co2p3 Scan A intensity (arb. units)	Fitting peak Co2p1 Scan A intensity (arb. units)	Fitting peak Co2p3 Scan B intensity (arb. units)	Fitting peak Co2p1 Scan B intensity (arb. units)	Fitting peak Co2p3 Scan C intensity (arb. units)	Fitting peak Co2p1 Scan C intensity (arb. units)	Fitting peak Co2p3 Scan D intensity (arb. units)	Fitting peak Co2p1 Scan D intensity (arb. units)	Background (arb. units)		Binding Energy (eV)	Intensity (arb. units)	Fitting intensity (arb. units)	Fitting peak Co2p3 Scan A intensity (arb. units)	Fitting peak Co2p1 Scan A intensity (arb. units)	Fitting peak Co2p3 Scan B intensity (arb. units)	Fitting peak Co2p1 Scan B intensity (arb. units)	Fitting peak Co2p3 Scan C intensity (arb. units)	Fitting peak Co2p1 Scan C intensity (arb. units)	Fitting peak Co2p3 Scan D intensity (arb. units)	Fitting peak Co2p1 Scan D intensity (arb. units)	Background (arb. units)
811.6	4592.9	4593.5											811.9	5717.73	5717.74											812.68	4106.86	4107.48
811.5	4606.85	4607.55											811.8	5700.18	5700.18											812.58	4158.44	4159.14
811.4	4605.38	4606.18											811.7	5690.6	5690.6											812.48	4036.35	4037.13
811.3	4582.3	4583.25											811.6	5700.09	5700.1											812.38	4163.03	4163.9
811.2	4553.8	4554.93											811.5	5680.76	5680.77											812.28	4149.94	4150.91
811.1	4545.6	4546.9											811.4	5682.26	5682.27											812.18	4145.35	4146.43
811	4557.38	4558.88											811.3	5700.65	5700.66											812.08	4159.15	4160.35
810.9	4591.05	4592.77											811.2	5670.46	5670.47											811.98	4234.05	4235.39
810.8	4588.05	4590.02											811.1	5663.73	5663.74											811.88	4008.91	4010.4
810.7	4558.12	4560.43											811	5691.75	5691.77											811.78	4075.05	4076.7
810.6	4542.2	4544.85											810.9	5678.26	5678.28											811.68	4189.66	4191.48
810.5	4549.15	4552.2											810.8	5666.29	5666.32											811.58	4351.84	4353.85
810.4	4570.27	4573.75											810.7	5671.57	5671.6											811.48	4433.18	4435.41
810.3	4571.2	4575.18											810.6	5664.68	5664.73											811.38	4258.24	4260.7
810.2	4551.02	4555.57											810.5	5640.49	5640.54											811.28	4143	4145.72
810.1	4548.57	4553.77											810.4	5640.96	5641.04											811.18	4064.7	4067.7
810	4521.18	4548.2	4542.27	4542.27	4542.27	4542.27	4542.27	4542.27	4542.27	4548.2	4542.27		810.3	5670.04	5670.14											811.08	4141.81	4145.1
809.9	4535.23	4548.88	4542.12	4542.12	4542.12	4542.12	4542.12	4542.12	4542.12	4548.88	4542.12		810.2	5705.17	5705.29											810.98	4189.89	4193.51
809.8	4555.35	4549.65	4542	4542	4542	4542	4542	4542	4542	4549.65	4542		810.1	5722.02	5722.16											810.88	4113.88	4117.84
809.7	4554.55	4550.52	4541.82	4541.82	4541.82	4541.82	4541.82	4541.85	4541.82	4550.52	4541.82		810	5691.71	5700.56	5700.38	5700.38	5700.38	5700.38	5700.38	5700.38	5700.38	5700.56	5700.38		810.78	4081.99	4086.35
809.6	4565.15	4551.48	4541.62	4541.62	4541.62	4541.62	4541.62	4541.65	4541.62	4551.45	4541.62		809.9	5686.31	5689.72	5689.49	5689.49	5689.49	5689.49	5689.49	5689.49	5689.49	5689.72	5689.49		810.68	4114.65	4119.42
809.5	4558.32	4552.52	4541.4	4541.4	4541.4	4541.4	4541.4	4541.43	4541.4	4552.5	4541.4		809.8	5696.68	5689.24	5688.96	5688.96	5688.96	5688.96	5688.96	5688.96	5688.96	5689.24	5688.96		810.58	4179.57	4184.78
809.4	4567.6	4553.7	4541.18	4541.18	4541.18	4541.18	4541.18	4541.18	4541.18	4553.7	4541.18		809.7	5683.26	5686.88	5686.53	5686.53	5686.53	5686.53	5686.53	5686.53	5686.53	5686.88	5686.53		810.48	4194.4	4200.09
809.3	4565.3	4555.05	4540.93	4540.93	4540.93	4540.93	4540.93	4540.95	4540.93	4555.02	4540.93		809.6	5698.13	5679.6	5679.17	5679.17	5679.17	5679.17	5679.17	5679.17	5679.17	5679.6	5679.17		810.38	4113.99	4120.2
809.2	4548.38	4556.57	4540.7	4540.7	4540.7	4540.7	4540.7	4540.7	4540.7	4556.55	4540.7		809.5	5718.3	5669.12	5668.59	5668.59	5668.59	5668.59	5668.59	5668.59	5668.59	5669.11	5668.59		810.28	4210.19	4216.95
809.1	4557.85	4558.25	4540.43	4540.43	4540.43	4540.43	4540.43	4540.45	4540.43	4558.23	4540.43		809.4	5677.32	5661	5660.35	5660.35	5660.35	5660.35	5660.35	5660.36	5660.35	5660.99	5660.35		810.18	4112.23	4119.6
809	4582.7	4560.12	4540.15	4540.15	4540.15	4540.15	4540.15	4540.18	4540.15	4560.07	4540.15		809.3	5625.46	5652.52	5651.74	5651.74	5651.74	5651.74	5651.74	5651.74	5651.74	5652.52	5651.74		810.08	4238.15	4246.15
808.9	4587.52	4562.2	4539.85	4539.85	4539.85	4539.85	4539.85	4539.9	4539.85	4562.15	4539.85		809.2	5647.86	5644.81	5643.86	5643.86	5643.86	5643.86	5643.86	5643.86	5643.86	5644.81	5643.86		809.98	4212.94	4229.73	4221.04	4221.04	4221.04	4221.04	4221.04	4221.07	4221.04	4229.69	4221.04
808.8	4568.65	4564.52	4539.57	4539.57	4539.57	4539.57	4539.57	4539.62	4539.57	4564.48	4539.57		809.1	5653.21	5642.84	5641.68	5641.68	5641.68	5641.68	5641.68	5641.68	5641.68	5642.83	5641.68		809.88	4258.99	4220.97	4211.55	4211.55	4211.55	4211.55	4211.55	4211.58	4211.55	4220.93	4211.55
808.7	4545.52	4567.12	4539.3	4539.3	4539.3	4539.3	4539.3	4539.38	4539.3	4567.05	4539.3		809	5633.33	5642.9	5641.5	5641.5	5641.5	5641.5	5641.5	5641.5	5641.5	5642.89	5641.5		809.78	4282.88	4221.64	4211.43	4211.43	4211.43	4211.43	4211.43	4211.48	4211.43	4221.59	4211.43
808.6	4543.38	4570	4539.02	4539.02	4539.02	4539.02	4539.02	4539.12	4539.02	4569.9	4539.02		808.9	5648.55	5642.92	5641.23	5641.23	5641.23	5641.23	5641.23	5641.24	5641.23	5642.92	5641.23		809.68	4091.36	4222.15	4211.1	4211.1	4211.1	4211.1	4211.1	4211.16	4211.1	4222.09	4211.1
808.5	4565.4	4573.2	4538.77	4538.77	4538.77	4538.77	4538.77	4538.9	4538.77	4573.07	4538.77		808.8	5681.8	5642.94	5640.91	5640.91	5640.91	5640.91	5640.91	5640.92	5640.91	5642.94	5640.91		809.58	4237.42	4222.03	4210.1	4210.1	4210.1	4210.1	4210.1	4210.18	4210.1	4221.97	4210.1
808.4	4569.25	4576.7	4538.52	4538.52	4538.52	4538.52	4538.52	4538.65	4538.52	4576.55	4538.52		808.7	5681.75	5643.03	5640.6	5640.6	5640.6	5640.6	5640.6	5640.6	5640.6	5643.02	5640.6		809.48	4301.1	4221.31	4208.44	4208.44	4208.44	4208.44	4208.44	4208.52	4208.44	4221.23	4208.44
808.3	4576.27	4580.5	4538.23	4538.23	4538.23	4538.23	4538.23	4538.4	4538.23	4580.32	4538.23		808.6	5649.23	5643.17	5640.26	5640.26	5640.26	5640.26	5640.26	5640.27	5640.26	5643.16	5640.26		809.38	4343.47	4221.55	4207.67	4207.67	4207.67	4207.67	4207.67	4207.77	4207.67	4221.44	4207.67
808.2	4570.45	4584.62	4537.9	4537.9	4537.9	4537.9	4537.9	4538.12	4537.9	4584.4	4537.9		808.5	5639.81	5643.38	5639.91	5639.91	5639.91	5639.91	5639.91	5639.92	5639.91	5643.36	5639.91		809.28	4151.39	4220.31	4205.38	4205.38	4205.38	4205.38	4205.38	4205.49	4205.38	4220.19	4205.38
808.1	4587.98	4589.1	4537.52	4537.52	4537.52	4537.52	4537.52	4537.8	4537.52	4588.8	4537.52		808.4	5659.63	5643.72	5639.59	5639.59	5639.59	5639.59	5639.59	5639.61	5639.59	5643.7	5639.59		809.18	4293.08	4217.82	4201.77	4201.77	4201.77	4201.77	4201.77	4201.91	4201.77	4217.68	4201.77
808	4613.15	4593.9	4537.07	4537.07	4537.07	4537.07	4537.07	4537.45	4537.07	4593.55	4537.07		808.3	5647.43	5644.18	5639.29	5639.29	5639.29	5639.29	5639.29	5639.31	5639.29	5644.16	5639.29		809.08	4403.41	4215.1	4197.86	4197.86	4197.86	4197.86	4197.86	4198.03	4197.86	4214.93	4197.86
807.9	4618.8	4599.07	4536.6	4536.6	4536.6	4536.6	4536.6	4537.05	4536.6	4598.65	4536.6		808.2	5673.03	5644.72	5638.94	5638.94	5638.94	5638.94	5638.94	5638.97	5638.94	5644.69	5638.94		808.98	4323.43	4212.4	4193.92	4193.92	4193.92	4193.92	4193.92	4194.12	4193.92	4212.2	4193.92
807.8	4635.5	4604.65	4536.05	4536.05	4536.05	4536.05	4536.05	4536.6	4536.05	4604.1	4536.05		808.1	5672.7	5645.36	5638.54	5638.54	5638.54	5638.54	5638.54	5638.58	5638.54	5645.32	5638.54		808.88	4330.2	4208.93	4189.14	4189.14	4189.14	4189.14	4189.14	4189.38	4189.14	4208.69	4189.14
807.7	4627.12	4610.62	4535.48	4535.48	4535.48	4535.48	4535.48	4536.15	4535.48	4609.95	4535.48		808	5672.53	5646.12	5638.11	5638.11	5638.11	5638.11	5638.11	5638.16	5638.11	5646.07	5638.11		808.78	4245.69	4204.37	4183.19	4183.19	4183.19	4183.19	4183.19	4183.48	4183.19	4204.09	4183.19
807.6	4627.2	4617.07	4534.85	4534.85	4534.85	4534.85	4534.85	4535.68	4534.85	4616.25	4534.85		807.9	5681.43	5647.02	5637.63	5637.63	5637.63	5637.63	5637.63	5637.69	5637.63	5646.95	5637.63		808.68	4427.3	4201.23	4178.61	4178.61	4178.61	4178.61	4178.61	4178.94	4178.61	4200.9	4178.61
807.5	4651.38	4623.95	4534.18	4534.18	4534.18	4534.18	4534.18	4535.18	4534.18	4622.95	4534.18		807.8	5675.21	5648.1	5637.13	5637.13	5637.13	5637.13	5637.13	5637.21	5637.13	5648.02	5637.13		808.58	4192.96	4198.28	4174.15	4174.15	4174.15	4174.15	4174.15	4174.55	4174.15	4197.9	4174.15
807.4	4669.23	4631.32	4533.45	4533.45	4533.45	4533.45	4533.45	4534.7	4533.45	4630.07	4533.45		807.7	5681.06	5649.36	5636.59	5636.59	5636.59	5636.59	5636.59	5636.69	5636.59	5649.26	5636.59		808.48	4284.95	4195.99	4170.28	4170.28	4170.28	4170.28	4170.28	4170.73	4170.28	4195.53	4170.28
807.3	4670.77	4639.15	4532.68	4532.68	4532.68	4532.68	4532.68	4534.18	4532.68	4637.65	4532.68		807.6	5698.71	5650.82	5636	5636	5636	5636	5636	5636.12	5636	5650.7	5636		808.38	4230.85	4193.02	4165.66	4165.66	4165.66	4165.66	4165.66	4166.2	4165.66	4192.49	4165.66
807.2	4700.62	4647.45	4531.82	4531.82	4531.82	4531.82	4531.82	4533.65	4531.82	4645.62	4531.82		807.5	5708.83	5652.52	5635.36	5635.36	5635.36	5635.36	5635.36	5635.51	5635.36	5652.36	5635.36		808.28	4327.85	4190.85	4161.77	4161.77	4161.77	4161.77	4161.77	4162.4	4161.77	4190.22	4161.77
807.1	4705.2	4656.27	4530.9	4530.9	4530.9	4530.9	4530.9	4533.12	4530.9	4654.05	4530.9		807.4	5706.15	5654.45	5634.64	5634.64	5634.64	5634.64	5634.64	5634.84	5634.64	5654.26	5634.64		808.18	4310.06	4188.37	4157.51	4157.51	4157.51	4157.51	4157.51	4158.24	4157.51	4187.64	4157.51
807	4693.75	4665.6	4529.95	4529.95	4529.95	4529.95	4529.95	4532.62	4529.95	4662.95	4529.95		807.3	5725.08	5656.63	5633.83	5633.83	5633.83	5633.83	5633.83	5634.08	5633.83	5656.38	5633.83		808.08	4223.76	4186.94	4154.22	4154.22	4154.22	4154.22	4154.22	4155.08	4154.22	4186.08	4154.22
806.9	4712.9	4675.48	4528.95	4528.95	4528.95	4528.95	4528.95	4532.15	4528.95	4672.27	4528.95		807.2	5742.14	5659.04	5632.87	5632.87	5632.87	5632.87	5632.87	5633.18	5632.87	5658.73	5632.87		807.98	4133.95	4186.04	4151.4	4151.4	4151.4	4151.4	4151.4	4152.4	4151.4	4185.04	4151.4
806.8	4722.73	4685.93	4527.95	4527.95	4527.95	4527.95	4527.95	4531.8	4527.95	4682.07	4527.95		807.1	5795.81	5661.72	5631.79	5631.79	5631.79	5631.79	5631.79	5632.18	5631.79	5661.34	5631.79		807.88	4153.18	4186.01	4149.38	4149.38	4149.38	4149.38	4149.38	4150.55	4149.38	4184.84	4149.38
806.7	4703.05	4696.9	4526.88	4526.88	4526.88	4526.88	4526.88	4531.48	4526.88	4692.27	4526.88		807	5788.09	5664.76	5630.63	5630.63	5630.63	5630.63	5630.63	5631.11	5630.63	5664.28	5630.63		807.78	4207.38	4186.89	4148.21	4148.21	4148.21	4148.21	4148.21	4149.56	4148.21	4185.53	4148.21
806.6	4755.48	4708.38	4525.73	4525.73	4525.73	4525.73	4525.73	4531.25	4525.73	4702.88	4525.73		806.9	5760.02	5668.17	5629.38	5629.38	5629.38	5629.38	5629.38	5629.97	5629.38	5667.58	5629.38		807.68	4186.26	4188.97	4148.18	4148.18	4148.18	4148.18	4148.18	4149.74	4148.18	4187.4	4148.18
806.5	4770.2	4720.35	4524.5	4524.5	4524.5	4524.5	4524.5	4531.07	4524.5	4713.8	4524.5		806.8	5784.13	5671.99	5628.02	5628.02	5628.02	5628.02	5628.02	5628.76	5628.02	5671.26	5628.02		807.58	4060.29	4191.02	4148.06	4148.06	4148.06	4148.06	4148.06	4149.88	4148.06	4189.22	4148.06
806.4	4791.7	4732.82	4523.2	4523.2	4523.2	4523.2	4523.2	4531	4523.2	4725.02	4523.2		806.7	5803.34	5676.27	5626.61	5626.61	5626.61	5626.61	5626.61	5627.51	5626.61	5675.38	5626.61		807.48	4221.03	4193.15	4147.95	4147.95	4147.95	4147.95	4147.95	4150.04	4147.95	4191.06	4147.95
806.3	4793.3	4745.73	4521.8	4521.8	4521.8	4521.8	4521.8	4531.02	4521.8	4736.5	4521.8		806.6	5831.75	5681.04	5625.11	5625.11	5625.11	5625.11	5625.11	5626.22	5625.11	5679.94	5625.11		807.38	4150.28	4195.16	4147.68	4147.68	4147.68	4147.68	4147.68	4150.08	4147.68	4192.76	4147.68
806.2	4818.77	4759.12	4520.32	4520.32	4520.32	4520.32	4520.32	4531.23	4520.32	4748.23	4520.32		806.5	5836.11	5686.32	5623.54	5623.54	5623.54	5623.54	5623.54	5624.89	5623.54	5684.97	5623.54		807.28	4394.69	4197.2	4147.38	4147.38	4147.38	4147.38	4147.38	4150.14	4147.38	4194.44	4147.38
806.1	4821.65	4772.98	4518.8	4518.8	4518.8	4518.8	4518.8	4531.62	4518.8	4760.12	4518.8		806.4	5805.55	5692.19	5621.95	5621.95	5621.95	5621.95	5621.95	5623.6	5621.95	5690.54	5621.95		807.18	4211.22	4199.12	4146.9	4146.9	4146.9	4146.9	4146.9	4150.07	4146.9	4195.95	4146.9
806	4820.5	4787.25	4517.2	4517.2	4517.2	4517.2	4517.2	4532.27	4517.2	4772.18	4517.2		806.3	5787.14	5698.71	5620.4	5620.4	5620.4	5620.4	5620.4	5622.39	5620.4	5696.72	5620.4		807.08	4251.54	4201.09	4146.42	4146.42	4146.42	4146.42	4146.42	4150.05	4146.42	4197.45	4146.42
805.9	4856.55	4801.93	4515.5	4515.5	4515.5	4515.5	4515.5	4533.18	4515.5	4784.25	4515.5		806.2	5770.8	5705.96	5618.92	5618.92	5618.92	5618.92	5618.92	5621.33	5618.92	5703.54	5618.92		806.98	4230.56	4203.08	4145.93	4145.93	4145.93	4145.93	4145.93	4150.07	4145.93	4198.94	4145.93
805.8	4880.07	4816.95	4513.75	4513.75	4513.75	4513.75	4513.75	4534.38	4513.75	4796.3	4513.75		806.1	5767.61	5713.92	5617.5	5617.5	5617.5	5617.5	5617.5	5620.42	5617.5	5711	5617.5		806.88	4160.98	4205.28	4145.59	4145.59	4145.59	4145.59	4145.59	4150.32	4145.59	4200.55	4145.59
805.7	4891.68	4832.32	4511.9	4511.9	4511.9	4511.9	4511.9	4535.95	4511.9	4808.27	4511.9		806	5778.4	5722.5	5616.06	5616.06	5616.06	5616.06	5616.06	5619.58	5616.06	5718.98	5616.06		806.78	4213.79	4207.53	4145.27	4145.27	4145.27	4145.27	4145.27	4150.65	4145.27	4202.15	4145.27
805.6	4888.3	4847.98	4509.95	4509.95	4509.95	4509.95	4509.95	4537.88	4509.95	4820.05	4509.95		805.9	5815.99	5731.63	5614.54	5614.54	5614.54	5614.54	5614.54	5618.76	5614.54	5727.4	5614.54		806.68	4199.34	4209.56	4144.68	4144.68	4144.68	4144.68	4144.68	4150.8	4144.68	4203.44	4144.68
805.5	4932.62	4863.85	4507.9	4507.9	4507.9	4507.9	4507.9	4540.25	4507.9	4831.52	4507.9		805.8	5839.44	5741.24	5612.88	5612.88	5612.88	5612.88	5612.88	5617.93	5612.88	5736.19	5612.88		806.58	4537.8	4211.77	4144.22	4144.22	4144.22	4144.22	4144.22	4151.16	4144.22	4204.82	4144.22
805.4	4966.1	4879.98	4505.75	4505.75	4505.75	4505.75	4505.75	4543.1	4505.75	4842.62	4505.75		805.7	5856.92	5751.27	5611.05	5611.05	5611.05	5611.05	5611.05	5617.08	5611.05	5745.24	5611.05		806.48	4086.16	4213.95	4143.72	4143.72	4143.72	4143.72	4143.72	4151.57	4143.72	4206.1	4143.72
805.3	4964.88	4896.27	4503.52	4503.52	4503.52	4503.52	4503.52	4546.55	4503.52	4853.27	4503.52		805.6	5880.16	5761.72	5609.08	5609.08	5609.08	5609.08	5609.08	5616.26	5609.08	5754.54	5609.08		806.38	4210.97	4216.18	4143.22	4143.22	4143.22	4143.22	4143.22	4152.09	4143.22	4207.31	4143.22
805.2	4966.43	4912.75	4501.2	4501.2	4501.2	4501.2	4501.2	4550.6	4501.2	4863.35	4501.2		805.5	5866.93	5772.6	5607.04	5607.04	5607.04	5607.04	5607.04	5615.56	5607.04	5764.08	5607.04		806.28	4206.26	4218.35	4142.62	4142.62	4142.62	4142.62	4142.62	4152.62	4142.62	4208.34	4142.62
805.1	4985.48	4929.38	4498.8	4498.8	4498.8	4498.8	4498.8	4555.38	4498.8	4872.8	4498.8		805.4	5852.93	5783.87	5604.95	5604.95	5604.95	5604.95	5604.95	5615.04	5604.95	5773.79	5604.95		806.18	4309.19	4220.78	4142.26	4142.26	4142.26	4142.26	4142.26	4153.52	4142.26	4209.53	4142.26
805	4992.15	4946.12	4496.35	4496.35	4496.35	4496.35	4496.35	4560.95	4496.35	4881.55	4496.35		805.3	5865.51	5795.45	5602.79	5602.79	5602.79	5602.79	5602.79	5614.69	5602.79	5783.55	5602.79		806.08	4262.07	4223.03	4141.67	4141.67	4141.67	4141.67	4141.67	4154.31	4141.67	4210.39	4141.67
804.9	5013.77	4962.95	4493.8	4493.8	4493.8	4493.8	4493.8	4567.32	4493.8	4889.43	4493.8		805.2	5895.8	5807.24	5600.56	5600.56	5600.56	5600.56	5600.56	5614.55	5600.56	5793.25	5600.56		805.98	4346.74	4225.38	4141.15	4141.15	4141.15	4141.15	4141.15	4155.31	4141.15	4211.22	4141.15
804.8	5066.95	4979.8	4491.1	4491.1	4491.1	4491.1	4491.1	4574.57	4491.1	4896.32	4491.1		805.1	5920.01	5819.12	5598.21	5598.21	5598.21	5598.21	5598.21	5614.62	5598.21	5802.72	5598.21		805.88	4123.82	4227.73	4140.6	4140.6	4140.6	4140.6	4140.6	4156.43	4140.6	4211.9	4140.6
804.7	5099.4	4996.65	4488.3	4488.3	4488.3	4488.3	4488.3	4582.77	4488.3	4902.2	4488.3		805	5941.05	5831.01	5595.75	5595.75	5595.75	5595.75	5595.75	5614.93	5595.75	5811.83	5595.75		805.78	4251.73	4230.18	4140.08	4140.08	4140.08	4140.08	4140.08	4157.76	4140.08	4212.49	4140.08
804.6	5092.35	5013.5	4485.38	4485.38	4485.38	4485.38	4485.38	4591.95	4485.38	4906.93	4485.38		804.9	5914.84	5842.84	5593.21	5593.21	5593.21	5593.22	5593.21	5615.58	5593.21	5820.48	5593.21		805.68	4251.27	4232.7	4139.61	4139.61	4139.61	4139.61	4139.61	4159.3	4139.61	4213.01	4139.61
804.5	5124.73	5030.27	4482.27	4482.27	4482.27	4482.27	4482.27	4602.15	4482.27	4910.43	4482.27		804.8	5907.59	5854.53	5590.63	5590.63	5590.63	5590.63	5590.63	5616.61	5590.63	5828.54	5590.63		805.58	4215.6	4235.18	4139.04	4139.04	4139.04	4139.04	4139.04	4160.92	4139.04	4213.29	4139.04
804.4	5167.25	5047.07	4479.07	4479.07	4479.07	4479.07	4479.07	4613.48	4479.07	4912.65	4479.07		804.7	5920.59	5865.97	5587.98	5587.98	5587.98	5587.98	5587.98	5618.09	5587.98	5835.86	5587.98		805.48	4454.64	4237.62	4138.39	4138.39	4138.39	4138.39	4138.39	4162.66	4138.39	4213.35	4138.39
804.3	5180.65	5063.82	4475.75	4475.75	4475.75	4475.75	4475.75	4626	4475.75	4913.57	4475.75		804.6	5948.44	5877.1	5585.28	5585.28	5585.28	5585.28	5585.28	5620.07	5585.28	5842.31	5585.28		805.38	4210.61	4240.2	4137.81	4137.81	4137.81	4137.81	4137.81	4164.67	4137.81	4213.33	4137.81
804.2	5198.48	5080.55	4472.3	4472.3	4472.3	4472.3	4472.3	4639.7	4472.3	4913.15	4472.3		804.5	5960.07	5887.7	5582.43	5582.43	5582.43	5582.43	5582.43	5622.48	5582.43	5847.65	5582.43		805.28	4176.31	4242.82	4137.2	4137.2	4137.2	4137.21	4137.2	4166.88	4137.2	4213.15	4137.2
804.1	5228.43	5097.25	4468.7	4468.7	4468.7	4468.7	4468.7	4654.62	4468.7	4911.3	4468.7		804.4	6013.88	5897.66	5579.35	5579.35	5579.35	5579.36	5579.35	5625.34	5579.35	5851.67	5579.35		805.18	4263.12	4245.38	4136.46	4136.46	4136.46	4136.46	4136.46	4169.16	4136.46	4212.66	4136.46
804	5258.15	5113.88	4464.95	4464.95	4464.95	4464.95	4464.95	4670.8	4464.95	4908.02	4464.95		804.3	6050.62	5906.98	5576.14	5576.14	5576.14	5576.15	5576.14	5628.77	5576.14	5854.35	5576.14		805.08	4381.81	4248.18	4135.89	4135.89	4135.89	4135.89	4135.89	4171.85	4135.89	4212.2	4135.89
803.9	5302.68	5130.48	4461.07	4461.07	4461.07	4461.1	4461.07	4688.2	4461.07	4903.32	4461.07		804.2	6001.18	5915.67	5572.84	5572.84	5572.84	5572.85	5572.84	5632.88	5572.84	5855.64	5572.84		804.98	4252.24	4251.15	4135.4	4135.4	4135.4	4135.4	4135.4	4174.87	4135.4	4211.68	4135.4
803.8	5304.75	5147.02	4457.1	4457.1	4457.1	4457.12	4457.1	4706.85	4457.1	4897.25	4457.1		804.1	5996.6	5923.71	5569.44	5569.44	5569.44	5569.45	5569.44	5637.71	5569.44	5855.44	5569.44		804.88	4109.12	4254.15	4134.85	4134.85	4134.85	4134.86	4134.85	4178.07	4134.85	4210.93	4134.85
803.7	5301.73	5163.5	4453	4453	4453	4453.02	4453	4726.68	4453	4889.8	4453		804	6016.34	5931.12	5565.97	5565.97	5565.97	5565.98	5565.97	5643.34	5565.97	5853.73	5565.97		804.78	4242.57	4257.4	4134.44	4134.44	4134.44	4134.45	4134.44	4181.66	4134.44	4210.16	4134.44
803.6	5343.55	5179.9	4448.77	4448.77	4448.77	4448.8	4448.77	4747.65	4448.77	4881	4448.77		803.9	6048.84	5937.97	5562.48	5562.48	5562.48	5562.49	5562.48	5649.9	5562.48	5850.54	5562.48		804.68	4111.36	4260.71	4134	4134	4134	4134.02	4134	4185.48	4134	4209.23	4134
803.5	5352.55	5196.2	4444.48	4444.48	4444.48	4444.52	4444.48	4769.7	4444.48	4870.95	4444.48		803.8	6042.25	5944.27	5558.93	5558.93	5558.93	5558.94	5558.93	5657.37	5558.93	5845.81	5558.93		804.58	4403.65	4263.98	4133.4	4133.4	4133.4	4133.43	4133.4	4189.39	4133.4	4207.98	4133.4
803.4	5370.18	5212.3	4440.1	4440.1	4440.1	4440.18	4440.1	4792.68	4440.1	4859.68	4440.1		803.7	6030.53	5950.04	5555.28	5555.28	5555.28	5555.31	5555.28	5665.76	5555.28	5839.53	5555.28		804.48	4427.5	4267.15	4132.6	4132.6	4132.6	4132.63	4132.6	4193.35	4132.6	4206.39	4132.6
803.3	5371.85	5228.15	4435.62	4435.62	4435.62	4435.7	4435.62	4816.45	4435.62	4847.25	4435.62		803.6	6045.2	5955.38	5551.56	5551.56	5551.56	5551.6	5551.56	5675.13	5551.56	5831.78	5551.56		804.38	4340.69	4270.44	4131.79	4131.79	4131.79	4131.82	4131.79	4197.55	4131.79	4204.65	4131.79
803.2	5388.85	5243.65	4431.07	4431.07	4431.07	4431.18	4431.07	4840.85	4431.07	4833.77	4431.07		803.5	6047.04	5960.43	5547.81	5547.81	5547.81	5547.86	5547.81	5685.55	5547.81	5822.65	5547.81		804.28	4251.97	4273.49	4130.65	4130.65	4130.65	4130.69	4130.65	4201.65	4130.65	4202.44	4130.65
803.1	5408	5258.62	4426.43	4426.43	4426.43	4426.57	4426.43	4865.62	4426.43	4819.3	4426.43		803.4	6055.05	5965.24	5543.98	5543.98	5543.98	5544.04	5543.98	5696.96	5543.98	5812.19	5543.98		804.18	4484.87	4276.74	4129.57	4129.57	4129.57	4129.63	4129.57	4206.06	4129.57	4200.19	4129.57
803	5429.57	5273	4421.7	4421.7	4421.7	4421.9	4421.7	4890.6	4421.7	4803.93	4421.7		803.3	6086.98	5969.86	5540	5540	5540	5540.09	5540	5709.32	5540	5800.45	5540		804.08	4310.53	4280.24	4128.65	4128.65	4128.65	4128.73	4128.65	4210.85	4128.65	4197.98	4128.65
802.9	5435.5	5286.57	4416.93	4416.93	4416.93	4417.18	4416.93	4915.5	4416.93	4787.75	4416.93		803.2	6109.76	5974.42	5535.9	5535.9	5535.9	5536.03	5535.9	5722.62	5535.9	5787.58	5535.9		803.98	4254.55	4283.88	4127.76	4127.76	4127.76	4127.85	4127.76	4215.86	4127.76	4195.68	4127.76
802.8	5421.6	5299.2	4412.07	4412.07	4412.07	4412.43	4412.07	4940.02	4412.07	4770.88	4412.07		803.1	6112.12	5979.02	5531.69	5531.69	5531.69	5531.86	5531.69	5736.84	5531.69	5773.71	5531.69		803.88	4304.7	4287.51	4126.78	4126.78	4126.78	4126.9	4126.78	4220.98	4126.78	4193.19	4126.78
802.7	5423.77	5310.68	4407.18	4407.2	4407.18	4407.65	4407.18	4963.93	4407.18	4753.45	4407.18		803	6106.23	5983.78	5527.4	5527.4	5527.4	5527.62	5527.4	5751.94	5527.4	5759.02	5527.4		803.78	4343.03	4291.26	4125.84	4125.84	4125.84	4125.99	4125.84	4226.3	4125.84	4190.65	4125.84
802.6	5427.55	5320.75	4402.27	4402.27	4402.27	4402.9	4402.27	4986.85	4402.27	4735.55	4402.27		802.9	6099.72	5988.74	5522.97	5522.97	5522.97	5523.27	5522.97	5767.8	5522.97	5743.61	5522.97		803.68	4440.12	4295.08	4124.9	4124.9	4124.9	4125.1	4124.9	4231.75	4124.9	4188.03	4124.9
802.5	5435.25	5329.25	4397.32	4397.32	4397.32	4398.15	4397.32	5008.45	4397.32	4717.27	4397.32		802.8	6153.83	5993.94	5518.43	5518.43	5518.43	5518.83	5518.43	5784.34	5518.43	5727.64	5518.43		803.58	4299.77	4298.86	4123.89	4123.89	4123.89	4124.15	4123.89	4237.23	4123.89	4185.27	4123.89
802.4	5456.2	5335.88	4392.35	4392.35	4392.35	4393.43	4392.35	5028.43	4392.35	4698.7	4392.35		802.7	6174.36	5999.46	5513.82	5513.82	5513.82	5514.34	5513.82	5801.46	5513.82	5711.29	5513.82		803.48	4332.98	4302.69	4122.9	4122.91	4122.9	4123.23	4122.9	4242.8	4122.9	4182.48	4122.9
802.3	5430.77	5340.5	4387.35	4387.38	4387.35	4388.77	4387.35	5046.45	4387.35	4679.98	4387.35		802.6	6139.85	6005.28	5509.13	5509.14	5509.13	5509.82	5509.13	5819.02	5509.13	5694.71	5509.13		803.38	4269.19	4306.65	4122.06	4122.06	4122.06	4122.47	4122.06	4248.55	4122.06	4179.77	4122.06
802.2	5397.27	5342.88	4382.4	4382.43	4382.4	4384.25	4382.4	5062.2	4382.4	4661.2	4382.4		802.5	6135.77	6011.34	5504.34	5504.35	5504.34	5505.25	5504.34	5836.8	5504.34	5677.98	5504.34		803.28	4180.27	4310.83	4121.47	4121.47	4121.47	4121.98	4121.47	4254.52	4121.47	4177.27	4121.47
802.1	5377.68	5342.82	4377.48	4377.52	4377.48	4379.88	4377.48	5075.43	4377.48	4642.45	4377.48		802.4	6152.88	6017.6	5499.5	5499.5	5499.5	5500.67	5499.5	5854.65	5499.5	5661.27	5499.5		803.18	4156.14	4315.09	4121.02	4121.02	4121.02	4121.67	4121.02	4260.59	4121.02	4174.89	4121.02
802	5371.98	5340.25	4372.62	4372.7	4372.62	4375.73	4372.62	5085.85	4372.62	4623.88	4372.62		802.3	6170.51	6024.05	5494.68	5494.69	5494.68	5496.2	5494.68	5872.43	5494.68	5644.77	5494.68		803.08	4120.28	4319.22	4120.55	4120.55	4120.55	4121.35	4120.55	4266.52	4120.55	4172.44	4120.55
801.9	5360.65	5334.93	4367.82	4367.93	4367.82	4371.77	4367.82	5093.25	4367.82	4605.48	4367.82		802.2	6130.82	6030.57	5489.9	5489.91	5489.9	5491.87	5489.9	5889.91	5489.9	5628.59	5489.9		802.98	4370.07	4323.05	4119.91	4119.91	4119.91	4120.92	4119.91	4272.12	4119.91	4169.82	4119.91
801.8	5358.2	5326.85	4363.07	4363.2	4363.07	4368.12	4363.07	5097.4	4363.07	4587.32	4363.07		802.1	6087.99	6036.93	5485.11	5485.12	5485.11	5487.63	5485.11	5906.77	5485.11	5612.75	5485.11		802.88	4449.24	4326.44	4119.01	4119.02	4119.01	4120.26	4119.01	4277.26	4119.01	4166.94	4119.01
801.7	5321.68	5315.95	4358.4	4358.57	4358.4	4364.82	4358.4	5098.2	4358.4	4569.55	4358.4		802	6123.47	6043.02	5480.35	5480.37	5480.35	5483.56	5480.35	5922.78	5480.35	5597.37	5480.35		802.78	4475.74	4329.38	4117.87	4117.88	4117.87	4119.41	4117.87	4281.89	4117.87	4163.81	4117.87
801.6	5259.05	5302.32	4353.82	4354.07	4353.82	4361.95	4353.82	5095.6	4353.82	4552.2	4353.82		801.9	6108.59	6048.65	5475.64	5475.66	5475.64	5479.72	5475.64	5937.68	5475.64	5582.5	5475.64		802.68	4424.49	4331.82	4116.48	4116.48	4116.48	4118.38	4116.48	4285.96	4116.48	4160.44	4116.48
801.5	5239.7	5286.02	4349.38	4349.7	4349.38	4359.57	4349.38	5089.52	4349.38	4535.3	4349.38		801.8	6111.69	6053.59	5470.95	5470.98	5470.95	5476.1	5470.95	5951.18	5470.95	5568.17	5470.95		802.58	4392.85	4333.95	4115.04	4115.05	4115.04	4117.37	4115.04	4289.61	4115.04	4157.03	4115.04
801.4	5231.8	5267.2	4345.02	4345.45	4345.02	4357.8	4345.02	5080.07	4345.02	4518.9	4345.02		801.7	6093.13	6057.56	5466.19	5466.23	5466.19	5472.67	5466.19	5962.91	5466.19	5554.32	5466.19		802.48	4421.32	4335.73	4113.57	4113.59	4113.57	4116.41	4113.57	4292.82	4113.57	4153.63	4113.57
801.3	5210.15	5246.12	4340.8	4341.4	4340.8	4356.75	4340.8	5067.3	4340.8	4503.1	4340.8		801.6	6116.28	6060.37	5461.35	5461.41	5461.35	5469.46	5461.35	5972.6	5461.35	5540.94	5461.35		802.38	4473.99	4337.35	4112.26	4112.28	4112.26	4115.72	4112.26	4295.73	4112.27	4150.4	4112.26
801.2	5150.7	5223.02	4336.68	4337.48	4336.68	4356.45	4336.68	5051.32	4336.68	4487.8	4336.68		801.5	6156.44	6061.86	5456.45	5456.53	5456.45	5466.55	5456.45	5980.04	5456.45	5528.08	5456.45		802.28	4291.14	4338.77	4111.12	4111.14	4111.12	4115.31	4111.12	4298.3	4111.12	4147.39	4111.12
801.1	5143.7	5198.23	4332.65	4333.73	4332.65	4357.05	4332.65	5032.32	4332.65	4473.1	4332.65		801.4	6129.13	6061.96	5451.54	5451.65	5451.54	5464.05	5451.54	5985.09	5451.54	5515.78	5451.54		802.18	4227.19	4339.91	4110.07	4110.1	4110.07	4115.12	4110.07	4300.41	4110.07	4144.49	4110.07
801	5105.5	5172.2	4328.77	4330.18	4328.77	4358.73	4328.77	5010.6	4328.77	4459.02	4328.77		801.3	6094.38	6060.56	5446.62	5446.77	5446.62	5462.05	5446.62	5987.56	5446.62	5504.04	5446.62		802.08	4281.15	4340.7	4109.06	4109.1	4109.06	4115.13	4109.06	4301.98	4109.06	4141.69	4109.06
800.9	5066.2	5145.35	4325.02	4326.88	4325.02	4361.6	4325.02	4986.38	4325.02	4445.57	4325.02		801.2	6077.25	6057.7	5441.77	5441.98	5441.77	5460.69	5441.77	5987.41	5441.77	5492.91	5441.77		801.98	4378.98	4340.96	4107.89	4107.94	4107.89	4115.15	4107.89	4302.77	4107.89	4138.76	4107.89
800.8	5038.73	5118.18	4321.38	4323.82	4321.38	4365.82	4321.38	4959.98	4321.38	4432.73	4321.38		801.1	6044.75	6053.45	5437.08	5437.37	5437.08	5460.18	5437.08	5984.67	5437.08	5482.48	5437.08		801.88	4647.3	4340.63	4106.51	4106.57	4106.51	4115.18	4106.51	4302.73	4106.52	4135.69	4106.51
800.7	5029.52	5091.23	4317.85	4321.02	4317.85	4371.57	4317.85	4931.68	4317.85	4420.5	4317.85		801	6013.92	6047.85	5432.52	5432.91	5432.52	5460.57	5432.52	5979.24	5432.52	5472.69	5432.52		801.78	4513.62	4339.87	4105.07	4105.15	4105.07	4115.35	4105.07	4301.98	4105.07	4132.6	4105.07
800.6	4994.27	5065	4314.43	4318.55	4314.43	4379.05	4314.43	4901.85	4314.43	4408.85	4314.43		800.9	6015.78	6040.88	5427.98	5428.5	5427.98	5461.87	5427.98	5971.04	5427.98	5463.41	5427.98		801.68	4293.41	4338.67	4103.54	4103.65	4103.54	4115.69	4103.54	4300.48	4103.54	4129.47	4103.54
800.5	4984.77	5040.1	4311.07	4316.4	4311.07	4388.38	4311.07	4870.75	4311.07	4397.77	4311.07		800.8	6062.67	6032.66	5423.41	5424.1	5423.41	5464.14	5423.41	5960.1	5423.41	5454.56	5423.41		801.58	4382.73	4337.24	4102.09	4102.23	4102.09	4116.4	4102.09	4298.41	4102.09	4126.48	4102.09
800.4	4974.57	5017.1	4307.77	4314.62	4307.77	4399.77	4307.77	4838.77	4307.77	4387.23	4307.77		800.7	6072.97	6023.42	5418.83	5419.75	5418.83	5467.52	5418.83	5946.52	5418.83	5446.12	5418.83		801.48	4276.9	4335.85	4100.94	4101.11	4100.94	4117.7	4100.94	4295.99	4100.94	4123.85	4100.94
800.3	4957.98	4996.62	4304.55	4313.35	4304.55	4413.48	4304.55	4806.2	4304.55	4377.23	4304.55		800.6	6031.87	6013.43	5414.22	5415.44	5414.22	5472.13	5414.22	5930.46	5414.22	5438.06	5414.22		801.38	4302.18	4334.38	4099.94	4100.16	4099.94	4119.51	4099.94	4293.1	4099.94	4121.44	4099.94
800.2	4925.4	4979.2	4301.38	4312.6	4301.38	4429.62	4301.38	4773.38	4301.38	4367.75	4301.38		800.5	6011.19	6003.04	5409.67	5411.26	5409.67	5478.17	5409.67	5912.18	5409.67	5430.43	5409.67		801.28	4331.36	4332.85	4099.06	4099.35	4099.06	4121.8	4099.06	4289.7	4099.07	4119.2	4099.06
800.1	4915.48	4965.43	4298.27	4312.48	4298.27	4448.45	4298.27	4740.55	4298.27	4358.75	4298.27		800.4	5957.5	5992.77	5405.31	5407.4	5405.31	5485.91	5405.31	5892.06	5405.31	5423.33	5405.31		801.18	4155.77	4331.28	4098.26	4098.61	4098.26	4124.56	4098.26	4285.78	4098.26	4117.09	4098.26
800	4924.62	4955.82	4295.18	4313.1	4295.18	4470.05	4295.18	4707.98	4295.18	4350.18	4295.18		800.3	5897.7	5982.94	5401.13	5403.85	5401.13	5495.44	5401.13	5870.3	5401.13	5416.73	5401.13		801.08	4305.33	4329.65	4097.43	4097.88	4097.43	4127.72	4097.43	4281.31	4097.43	4115.02	4097.43
799.9	4937.18	4950.85	4292.07	4314.6	4292.07	4494.57	4292.07	4675.88	4292.07	4342	4292.07		800.2	5927.87	5973.84	5397.04	5400.56	5397.04	5506.79	5397.04	5847.11	5397.04	5410.5	5397.04		800.98	4291.48	4327.98	4096.55	4097.12	4096.55	4131.28	4096.55	4276.27	4096.56	4112.95	4096.55
799.8	4947.65	4950.95	4288.9	4317.05	4288.9	4522.05	4288.9	4644.4	4288.93	4334.18	4288.9		800.1	5946.06	5965.87	5393.07	5397.61	5393.07	5520.05	5393.07	5822.77	5393.07	5404.64	5393.07		800.88	4351.94	4326.31	4095.58	4096.31	4095.58	4135.22	4095.58	4270.66	4095.59	4110.86	4095.58
799.7	4961.6	4956.5	4285.73	4320.7	4285.73	4552.55	4285.73	4613.73	4285.73	4326.68	4285.73		800	5907.86	5959.32	5389.14	5394.97	5389.14	5535.2	5389.14	5797.49	5389.14	5399.06	5389.14		800.78	4434.29	4324.69	4094.49	4095.4	4094.49	4139.52	4094.49	4264.52	4094.49	4108.71	4094.49
799.6	4951.38	4967.85	4282.45	4325.75	4282.45	4586	4282.45	4584.02	4282.45	4319.45	4282.45		799.9	5907.42	5954.44	5385.17	5392.62	5385.17	5552.21	5385.17	5771.47	5385.17	5393.66	5385.17		800.68	4281.69	4323.31	4093.45	4094.59	4093.45	4144.35	4093.45	4258.06	4093.45	4106.66	4093.45
799.5	4977.57	4985.2	4279.12	4332.43	4279.12	4622.32	4279.12	4555.4	4279.12	4312.48	4279.12		799.8	5903.66	5951.58	5381.22	5390.68	5381.22	5571.08	5381.22	5745.03	5381.22	5388.46	5381.22		800.58	4252.69	4322.1	4092.28	4093.7	4092.28	4149.55	4092.28	4251.15	4092.29	4104.54	4092.28
799.4	4985.65	5008.75	4275.75	4341	4275.75	4661.3	4275.75	4527.93	4275.75	4305.75	4275.75		799.7	5897.08	5951.02	5377.32	5389.28	5377.32	5591.79	5377.32	5718.44	5377.32	5383.47	5377.32		800.48	4420.3	4321.14	4091.05	4092.8	4091.05	4155.15	4091.05	4243.9	4091.05	4102.4	4091.05
799.3	5012.12	5038.48	4272.25	4351.75	4272.25	4702.57	4272.25	4501.68	4272.25	4299.2	4272.25		799.6	5893.89	5952.89	5373.43	5388.48	5373.43	5614.16	5373.43	5691.91	5373.43	5378.64	5373.43		800.38	4433.07	4320.76	4090.01	4092.2	4090.01	4161.43	4090.01	4236.65	4090.03	4100.53	4090.01
799.2	5059.4	5074.3	4268.57	4364.98	4268.57	4745.73	4268.57	4476.6	4268.6	4292.75	4268.57		799.5	5881.59	5957.34	5369.56	5388.4	5369.56	5638.01	5369.56	5665.65	5369.56	5373.96	5369.56		800.28	4187.57	4320.73	4088.95	4091.64	4088.95	4168.09	4088.95	4229.19	4088.97	4098.68	4088.95
799.1	5100.1	5116.02	4264.77	4381.02	4264.77	4790.18	4264.77	4452.73	4264.77	4286.4	4264.77		799.4	5875.68	5964.4	5365.72	5389.19	5365.72	5663.08	5365.72	5639.86	5365.72	5369.43	5365.72		800.18	4313.53	4321.02	4087.79	4091.08	4087.79	4175.02	4087.79	4221.53	4087.8	4096.76	4087.79
799	5142.95	5163.38	4260.75	4400.25	4260.75	4835.25	4260.75	4430.02	4260.75	4280.07	4260.75		799.3	5859.45	5974.05	5361.92	5391.02	5361.92	5689.05	5361.92	5614.71	5361.92	5365.04	5361.92		800.08	4367.66	4321.69	4086.59	4090.62	4086.59	4182.21	4086.59	4213.77	4086.61	4094.86	4086.59
798.9	5175.18	5215.9	4256.52	4423.05	4256.52	4880.18	4256.52	4408.5	4256.55	4273.77	4256.52		799.2	5852.37	5986.17	5358.15	5394.04	5358.15	5715.5	5358.15	5590.34	5358.15	5360.76	5358.15		799.98	4448.6	4323.03	4085.68	4090.59	4085.68	4189.91	4085.68	4206.27	4085.7	4093.3	4085.68
798.8	5216.75	5273.15	4252.1	4449.8	4252.1	4924.07	4252.1	4388.1	4252.1	4267.48	4252.1		799.1	5853.98	6000.56	5354.39	5398.43	5354.39	5741.91	5354.39	5566.83	5354.39	5356.57	5354.39		799.88	4112.39	4324.57	4084.59	4090.54	4084.59	4197.57	4084.59	4198.61	4084.61	4091.59	4084.59
798.7	5270.48	5334.45	4247.43	4480.9	4247.43	4966	4247.43	4368.75	4247.43	4261.07	4247.43		799	5856.35	6016.91	5350.58	5404.35	5350.58	5767.7	5350.58	5544.22	5350.58	5352.39	5350.58		799.78	4379.44	4326.39	4083.45	4090.65	4083.45	4205.2	4083.45	4190.98	4083.47	4089.88	4083.45
798.6	5339.43	5399.15	4242.5	4516.73	4242.5	5004.88	4242.5	4350.4	4242.5	4254.62	4242.5		798.9	5895.88	6034.88	5346.66	5411.98	5346.66	5792.22	5346.66	5522.5	5346.66	5348.17	5346.66		799.68	4365.38	4328.5	4082.35	4091.03	4082.35	4212.77	4082.35	4183.47	4082.38	4088.25	4082.35
798.5	5406.25	5466.48	4237.27	4557.6	4237.27	5039.73	4237.27	4332.93	4237.27	4248	4237.27		798.8	5917.64	6054.09	5342.6	5421.53	5342.6	5814.82	5342.6	5501.69	5342.6	5343.84	5342.6		799.58	4315.78	4330.92	4081.36	4091.78	4081.36	4220.21	4081.36	4176.21	4081.39	4086.76	4081.36
798.4	5469.1	5535.65	4231.73	4603.8	4231.73	5069.5	4231.73	4316.27	4231.73	4241.23	4231.73		798.7	5938.46	6074.23	5338.38	5433.29	5338.38	5834.87	5338.38	5481.81	5338.38	5339.41	5338.38		799.48	4319.41	4333.4	4080.31	4092.77	4080.31	4227.21	4080.31	4169.05	4080.35	4085.26	4080.31
798.3	5545.68	5605.9	4225.82	4655.55	4225.82	5093.25	4225.82	4300.35	4225.82	4234.23	4225.82		798.6	5944.67	6095.02	5334.05	5447.58	5334.05	5851.81	5334.05	5462.9	5334.05	5334.9	5334.05		799.38	4176.77	4336.14	4079.49	4094.34	4079.49	4233.91	4079.49	4162.29	4079.53	4084.01	4079.49
798.2	5613.52	5676.5	4219.6	4713	4219.6	5110.2	4219.6	4285.07	4219.6	4227	4219.6		798.5	5913.32	6116.19	5329.62	5464.69	5329.62	5865.07	5329.62	5444.97	5329.62	5330.31	5329.62		799.28	4117.11	4338.95	4078.78	4096.41	4078.78	4240.06	4078.78	4155.86	4078.84	4082.91	4078.78
798.1	5676.62	5746.75	4213.02	4776.2	4213.02	5119.68	4213.02	4270.4	4213.05	4219.52	4213.02		798.4	5955.72	6137.48	5325.02	5484.88	5325.02	5874.14	5325.02	5427.94	5325.02	5325.59	5325.02		799.18	4223.9	4341.73	4078.15	4099.01	4078.15	4245.48	4078.15	4149.72	4078.22	4081.91	4078.15
798	5747.52	5815.95	4206.12	4845	4206.12	5121.23	4206.12	4256.23	4206.12	4211.82	4206.12		798.3	6008.84	6158.79	5320.29	5508.46	5320.29	5878.65	5320.29	5411.8	5320.29	5320.75	5320.29		799.08	4235.86	4344.44	4077.64	4102.22	4077.64	4250.07	4077.64	4143.94	4077.72	4081.07	4077.64
797.9	5814.82	5883.5	4198.82	4919.07	4198.82	5114.55	4198.82	4242.48	4198.85	4203.85	4198.82		798.2	6017.93	6180.1	5315.43	5535.72	5315.43	5878.33	5315.43	5396.53	5315.43	5315.81	5315.43		798.98	4173.89	4346.74	4076.95	4105.81	4076.95	4253.43	4076.95	4138.2	4077.03	4080.07	4076.95
797.8	5918	5948.8	4191.18	4997.98	4191.18	5099.68	4191.18	4229.07	4191.2	4195.55	4191.18		798.1	6008.5	6201.33	5310.32	5566.78	5310.32	5872.94	5310.32	5381.96	5310.32	5310.63	5310.32		798.88	4383.4	4348.6	4076.07	4109.81	4076.07	4255.45	4076.07	4132.53	4076.16	4078.9	4076.07
797.7	5980.27	6011.27	4183.12	5080.95	4183.12	5076.75	4183.12	4215.98	4183.18	4186.98	4183.12		798	6072.09	6222.68	5304.99	5601.86	5304.99	5862.5	5304.99	5368.07	5304.99	5305.24	5304.99		798.78	4326.98	4350.15	4075.15	4114.47	4075.15	4256.23	4075.15	4127.09	4075.26	4077.72	4075.15
797.6	6053.18	6070.4	4174.73	5167.12	4174.73	5046.25	4174.73	4203.1	4174.77	4178.1	4174.73		797.9	6093.18	6244.45	5299.5	5641.16	5299.5	5847.23	5299.5	5354.86	5299.5	5299.7	5299.5		798.68	4258.85	4351.4	4074.14	4119.77	4074.14	4255.66	4074.14	4121.8	4074.28	4076.47	4074.14
797.5	6100.52	6125.57	4166	5255.35	4166	5008.85	4166	4190.43	4166.05	4168.93	4166		797.8	6095.13	6266.85	5293.8	5684.69	5293.8	5827.36	5293.8	5342.23	5293.8	5293.96	5293.8		798.58	4331.34	4352.31	4073.01	4125.73	4073.01	4253.69	4073.01	4116.64	4073.16	4075.11	4073.01
797.4	6139.75	6176.18	4157	5344.25	4157	4965.32	4157	4177.95	4157.05	4159.52	4157		797.7	6150.33	6290.07	5287.77	5732.3	5287.77	5803.17	5287.77	5330.01	5287.77	5287.9	5287.77		798.48	4325.04	4353.27	4072.02	4132.73	4072.02	4250.64	4072.02	4111.88	4072.19	4073.93	4072.02
797.3	6191.75	6221.43	4147.73	5432.23	4147.73	4916.68	4147.73	4165.68	4147.8	4149.93	4147.73		797.6	6212.99	6314.5	5281.51	5783.92	5281.51	5775.26	5281.51	5318.23	5281.51	5281.61	5281.51		798.38	4198.69	4354.17	4070.97	4140.57	4070.97	4246.32	4070.97	4107.3	4071.16	4072.69	4070.97
797.2	6214.45	6260.55	4138.23	5517.57	4138.23	4863.88	4138.23	4153.57	4138.32	4140.15	4138.23		797.5	6210.24	6340.37	5275.04	5839.29	5275.04	5744.21	5275.04	5306.87	5275.04	5275.13	5275.04		798.28	4396.2	4355.11	4069.85	4149.33	4069.85	4240.81	4069.85	4102.89	4070.07	4071.4	4069.85
797.1	6244.93	6292.57	4128.55	5598.32	4128.55	4807.98	4128.55	4141.6	4128.65	4130.2	4128.55		797.4	6211.26	6367.69	5268.3	5897.86	5268.3	5710.56	5268.3	5295.8	5268.3	5268.36	5268.3		798.18	4335.92	4356.34	4068.76	4159.15	4068.76	4234.32	4068.76	4098.74	4069.01	4070.16	4068.76
797	6274.73	6316.48	4118.68	5672.5	4118.68	4749.98	4118.68	4129.75	4118.8	4120.1	4118.68		797.3	6267.75	6396.46	5261.29	5959.06	5261.29	5674.94	5261.29	5284.98	5261.29	5261.34	5261.29		798.08	4290.77	4357.94	4067.64	4169.99	4067.64	4226.9	4067.64	4094.8	4067.93	4068.9	4067.64
796.9	6300.1	6331.18	4108.65	5738.18	4108.65	4690.9	4108.65	4118.05	4108.82	4109.9	4108.65		797.2	6308.39	6426.49	5254.07	6022.14	5254.07	5638.03	5254.07	5274.42	5254.07	5254.11	5254.07		797.98	4348.74	4359.95	4066.38	4181.78	4066.38	4218.56	4066.38	4090.91	4066.7	4067.51	4066.38
796.8	6294.9	6335.7	4098.55	5793.43	4098.55	4631.62	4098.55	4106.48	4098.73	4099.6	4098.55		797.1	6329.57	6457.26	5246.55	6086.05	5246.55	5600.3	5246.55	5263.97	5246.55	5246.58	5246.55		797.88	4358.48	4362.61	4065.07	4194.62	4065.07	4209.56	4065.07	4087.2	4065.45	4066.09	4065.07
796.7	6286.45	6329.05	4088.38	5836.6	4088.38	4573	4088.38	4095.05	4088.6	4089.3	4088.38		797	6400.99	6488.07	5238.65	6149.61	5238.65	5562.21	5238.65	5253.52	5238.65	5238.67	5238.65		797.78	4439.8	4366.06	4063.74	4208.52	4063.74	4200.03	4063.74	4083.65	4064.16	4064.65	4063.74
796.6	6253.18	6310.5	4078.22	5866.27	4078.22	4515.77	4078.22	4083.82	4078.47	4079	4078.22		796.9	6446.64	6518.15	5230.43	6211.59	5230.43	5524.31	5230.43	5243.09	5230.43	5230.45	5230.43		797.68	4362.75	4370.42	4062.4	4223.48	4062.4	4190.18	4062.4	4080.28	4062.88	4063.22	4062.4
796.5	6223.3	6279.45	4068.12	5881.35	4068.12	4460.55	4068.12	4072.82	4068.43	4068.8	4068.12		796.8	6458.48	6546.57	5221.98	6270.72	5221.98	5487.07	5221.98	5232.72	5221.98	5221.99	5221.98		797.58	4288.87	4375.85	4061.14	4239.51	4061.14	4180.2	4061.14	4077.16	4061.67	4061.87	4061.14
796.4	6191.9	6235.68	4058.12	5881.15	4058.12	4407.77	4058.12	4062.05	4058.47	4058.7	4058.12		796.7	6438.05	6572.15	5213.29	6325.52	5213.29	5450.82	5213.29	5222.38	5213.29	5213.3	5213.29		797.48	4256.48	4382.44	4059.98	4256.56	4059.98	4170.27	4059.98	4074.31	4060.59	4060.64	4059.98
796.3	6143.15	6179.2	4048.25	5865.43	4048.25	4357.85	4048.25	4051.53	4048.7	4048.75	4048.25		796.6	6466.78	6593.66	5204.35	6374.53	5204.35	5415.8	5204.35	5212.02	5204.35	5204.36	5204.35		797.38	4233	4390.02	4058.8	4274.4	4058.8	4160.37	4058.8	4071.59	4059.48	4059.39	4058.8
796.2	6080.73	6110.45	4038.62	5834.43	4038.62	4311.02	4038.62	4041.35	4039.12	4039.05	4038.62		796.5	6536.97	6609.89	5195.24	6416.38	5195.24	5382.29	5195.24	5201.69	5195.24	5195.25	5195.24		797.28	4461.05	4398.56	4057.59	4292.88	4057.59	4150.6	4057.59	4068.99	4058.36	4058.11	4057.59
796.1	5976.73	6030.27	4029.28	5788.82	4029.28	4267.5	4029.28	4031.53	4029.85	4029.62	4029.28		796.4	6531.55	6619.66	5186.01	6449.8	5186.01	5350.46	5186.01	5191.42	5186.01	5186.02	5186.01		797.18	4389.12	4407.91	4056.3	4311.76	4056.3	4140.99	4056.3	4066.42	4057.15	4056.76	4056.3
796	5870.73	5939.73	4020.25	5729.75	4020.25	4227.38	4020.25	4022.12	4020.95	4020.55	4020.25		796.3	6505.13	6621.84	5176.65	6473.61	5176.65	5320.36	5176.65	5181.17	5176.65	5176.66	5176.65		797.08	4387.66	4417.81	4054.8	4330.73	4054.8	4131.52	4054.8	4063.78	4055.76	4055.21	4054.8
795.9	5786.73	5840.25	4011.62	5658.62	4011.62	4190.65	4011.62	4013.15	4012.43	4011.88	4011.62		796.2	6490.23	6615.63	5167.3	6487.01	5167.3	5292.14	5167.3	5171.07	5167.3	5167.3	5167.3		796.98	4468.66	4428.1	4053.11	4349.57	4053.11	4122.24	4053.11	4061.07	4054.2	4053.48	4053.11
795.8	5683.07	5733.5	4003.45	5577.18	4003.45	4157.32	4003.45	4004.7	4004.4	4003.65	4003.45		796.1	6421.06	6600.46	5158.09	6489.5	5158.09	5265.92	5158.09	5161.23	5158.1	5158.1	5158.09		796.88	4443.32	4438.62	4051.32	4368.1	4051.32	4113.28	4051.32	4058.36	4052.53	4051.64	4051.32
795.7	5557.6	5621.18	3995.72	5487.32	3995.72	4127.25	3995.72	3996.78	3996.85	3995.93	3995.72		796	6390.57	6575.91	5149.02	6480.71	5149.02	5241.62	5149.02	5151.62	5149.03	5149.03	5149.02		796.78	4574.86	4449.17	4049.46	4386.06	4049.46	4104.73	4049.46	4055.66	4050.82	4049.75	4049.46
795.6	5429.82	5505.15	3988.47	5391.05	3988.47	4100.27	3988.47	3989.32	3989.78	3988.62	3988.47		795.9	6394.77	6541.9	5140.12	6460.66	5140.12	5219.2	5140.12	5142.26	5140.12	5140.12	5140.12		796.68	4454.55	4459.53	4047.63	4403.26	4047.63	4096.68	4047.63	4053.09	4049.14	4047.89	4047.63
795.5	5340.85	5387.2	3981.7	5290.38	3981.7	4076.2	3981.7	3982.38	3983.2	3981.82	3981.7		795.8	6349	6498.68	5131.42	6429.73	5131.42	5198.59	5131.42	5133.19	5131.43	5131.42	5131.42		796.58	4351.27	4469.45	4045.86	4419.42	4045.86	4089.18	4045.86	4050.66	4047.55	4046.09	4045.86
795.4	5248.7	5269.15	3975.4	5187.25	3975.4	4054.88	3975.4	3975.95	3977.15	3975.53	3975.4		795.7	6299.5	6446.78	5122.94	6388.57	5122.94	5179.69	5122.94	5124.39	5122.95	5122.94	5122.94		796.48	4386.27	4478.49	4044.05	4434.12	4044.05	4082.13	4044.05	4048.26	4045.94	4044.25	4044.05
795.3	5115.7	5152.6	3969.6	5083.52	3969.6	4036.07	3969.6	3970.05	3971.62	3969.68	3969.6		795.6	6231.63	6387.04	5114.74	6338.16	5114.74	5162.42	5114.74	5115.93	5114.75	5114.74	5114.74		796.38	4483.65	4486.54	4042.4	4447.26	4042.4	4075.72	4042.4	4046.08	4044.51	4042.57	4042.4
795.2	5012.7	5038.98	3964.25	4980.88	3964.25	4019.57	3964.25	3964.62	3966.6	3964.32	3964.25		795.5	6150.59	6320.58	5106.91	6279.74	5106.91	5146.77	5106.91	5107.88	5106.92	5106.91	5106.91		796.28	4385.47	4493.19	4040.8	4458.46	4040.8	4069.82	4040.8	4044.02	4043.15	4040.96	4040.8
795.1	4893.55	4929.6	3959.38	4880.7	3959.38	4005.18	3959.38	3959.68	3962.1	3959.45	3959.38		795.4	6097.6	6248.62	5099.47	6214.66	5099.47	5132.61	5099.47	5100.26	5099.49	5099.47	5099.47		796.18	4381.52	4498.07	4039.18	4467.37	4039.18	4064.34	4039.18	4041.99	4041.79	4039.32	4039.18
795	4807.45	4825.48	3955	4784.3	3955	3992.7	3955	3955.22	3958.15	3955.05	3955		795.3	6030.61	6172.47	5092.45	6144.38	5092.45	5119.87	5092.45	5093.1	5092.48	5092.45	5092.45		796.08	4376.66	4500.74	4037.34	4473.57	4037.34	4059.05	4037.34	4039.78	4040.23	4037.45	4037.34
794.9	4706.27	4727.38	3951.03	4692.6	3951.03	3981.95	3951.03	3951.22	3954.68	3951.07	3951.03		795.2	5968.98	6093.52	5085.87	6070.39	5085.87	5108.44	5085.87	5086.39	5085.91	5085.87	5085.87		795.98	4634.12	4501.19	4035.44	4477.09	4035.44	4054.11	4035.45	4037.56	4038.65	4035.55	4035.44
794.8	4623.43	4635.9	3947.5	4606.32	3947.5	3972.7	3947.5	3947.65	3951.68	3947.55	3947.5		795.1	5886.34	6013.14	5079.78	5994.2	5079.78	5098.26	5079.78	5080.2	5079.83	5079.78	5079.78		795.88	4529.88	4499.19	4033.44	4477.73	4033.44	4049.41	4033.44	4035.28	4036.99	4033.53	4033.44
794.7	4537.8	4551.4	3944.35	4526	3944.35	3964.8	3944.35	3944.47	3949.15	3944.38	3944.35		795	5771.95	5932.71	5074.27	5917.26	5074.27	5089.32	5074.27	5074.61	5074.33	5074.27	5074.27		795.78	4498.43	4494.62	4031.3	4475.41	4031.3	4044.91	4031.3	4032.89	4035.23	4031.38	4031.3
794.6	4463.6	4474.1	3941.6	4451.98	3941.6	3958.1	3941.6	3941.7	3947.1	3941.62	3941.6		794.9	5657.98	5853.4	5069.33	5840.85	5069.33	5081.53	5069.33	5069.6	5069.4	5069.33	5069.33		795.68	4526.59	4487.47	4029.01	4470.12	4029.01	4040.56	4029.01	4030.38	4033.36	4029.08	4029.01
794.5	4374.95	4404	3939.18	4384.35	3939.18	3952.43	3939.18	3939.25	3945.5	3939.2	3939.18		794.8	5597.49	5776.22	5064.92	5766.07	5064.92	5074.77	5064.92	5065.14	5065.02	5064.92	5064.92		795.58	4537.89	4477.98	4026.8	4462.18	4026.8	4036.57	4026.81	4027.99	4031.6	4026.86	4026.8
794.4	4311.23	4341	3937.1	4323.12	3937.1	3947.7	3937.1	3937.18	3944.32	3937.12	3937.1		794.7	5564.08	5702.05	5061.04	5693.86	5061.04	5068.94	5061.04	5061.21	5061.16	5061.04	5061.04		795.48	4526.9	4466.23	4024.65	4451.65	4024.65	4032.86	4024.66	4025.67	4029.94	4024.7	4024.65
794.3	4252.95	4284.85	3935.32	4268.12	3935.32	3943.75	3935.32	3935.38	3943.55	3935.32	3935.32		794.6	5493.6	5631.52	5057.58	5624.92	5057.58	5063.89	5057.58	5057.72	5057.73	5057.58	5057.58		795.38	4461.35	4452.35	4022.55	4438.72	4022.55	4029.43	4022.55	4023.42	4028.37	4022.59	4022.55
794.2	4211.4	4235.23	3933.8	4219.12	3933.8	3940.47	3933.8	3933.85	3943.18	3933.82	3933.8		794.5	5448.92	5565.07	5054.42	5559.75	5054.42	5059.43	5054.42	5054.53	5054.61	5054.42	5054.42		795.28	4435.22	4436.77	4020.71	4423.83	4020.71	4026.45	4020.72	4021.46	4027.11	4020.76	4020.71
794.1	4163.3	4191.73	3932.53	4175.75	3932.53	3937.78	3932.53	3932.55	3943.18	3932.53	3932.53		794.4	5433.66	5503.09	5051.54	5498.8	5051.54	5055.51	5051.54	5051.63	5051.78	5051.54	5051.54		795.18	4210.73	4419.66	4019.07	4407.16	4019.07	4023.85	4019.09	4019.72	4026.11	4019.11	4019.07
794	4123.65	4153.95	3931.43	4137.68	3931.43	3935.55	3931.43	3931.45	3943.55	3931.43	3931.43		794.3	5378.26	5445.92	5049.03	5442.43	5049.03	5052.15	5049.03	5049.1	5049.33	5049.03	5049.03		795.08	4306.83	4401.19	4017.55	4388.94	4017.55	4021.5	4017.56	4018.09	4025.27	4017.58	4017.55
793.9	4087.65	4121.43	3930.5	4104.45	3930.5	3933.72	3930.53	3930.53	3944.25	3930.53	3930.5		794.2	5292.17	5393.65	5046.83	5390.78	5046.83	5049.28	5046.83	5046.89	5047.21	5046.83	5046.83		794.98	4392.88	4381.61	4016.09	4369.4	4016.09	4019.34	4016.11	4016.55	4024.55	4016.11	4016.09
793.8	4062.82	4093.75	3929.78	4075.7	3929.78	3932.25	3929.78	3929.78	3945.3	3929.78	3929.78		794.1	5254.34	5346.26	5044.91	5343.85	5044.91	5046.81	5044.91	5044.95	5045.37	5044.91	5044.91		794.88	4381.55	4361.3	4014.77	4348.93	4014.77	4017.45	4014.79	4015.17	4024.03	4014.8	4014.77
793.7	4015.25	4070.47	3929.2	4050.97	3929.2	3931.12	3929.2	3929.2	3946.75	3929.2	3929.2		794	5245.28	5303.72	5043.32	5301.63	5043.32	5044.79	5043.32	5043.35	5043.89	5043.32	5043.32		794.78	4268.18	4340.14	4013.2	4327.45	4013.2	4015.39	4013.22	4013.53	4023.32	4013.22	4013.2
793.6	3984.22	4051.15	3928.75	4029.85	3928.75	3930.22	3928.78	3928.75	3948.55	3928.75	3928.75		793.9	5190.53	5265.83	5042.01	5263.96	5042.01	5043.15	5042.01	5042.04	5042.72	5042.01	5042.01		794.68	4494.05	4318.76	4011.7	4305.6	4011.7	4013.49	4011.73	4011.99	4022.76	4011.72	4011.7
793.5	3979.2	4035.38	3928.43	4011.9	3928.43	3929.55	3928.45	3928.43	3950.7	3928.43	3928.43		793.8	5163.38	5232.29	5040.88	5230.53	5040.88	5041.76	5040.88	5040.9	5041.75	5040.88	5040.88		794.58	4209.51	4297.56	4010.41	4283.77	4010.41	4011.85	4010.43	4010.64	4022.46	4010.42	4010.41
793.4	3962.55	4022.78	3928.18	3996.8	3928.18	3929.05	3928.22	3928.2	3953.25	3928.18	3928.18		793.7	5159.96	5202.8	5039.89	5201.04	5039.89	5040.56	5039.9	5039.91	5040.96	5039.89	5039.89		794.48	4165.34	4276.68	4009.2	4262.12	4009.2	4010.38	4009.24	4009.41	4022.34	4009.22	4009.2
793.3	3949.62	4012.95	3928	3984.1	3928	3928.65	3928.05	3928.03	3956.15	3928.03	3928		793.6	5148.94	5177.07	5039.04	5175.24	5039.04	5039.55	5039.04	5039.05	5040.35	5039.04	5039.04		794.38	4263.03	4256.29	4008.05	4240.84	4008.05	4008.99	4008.09	4008.22	4022.34	4008.06	4008.05
793.2	3951.28	4005.57	3927.88	3973.5	3927.88	3928.35	3927.93	3927.88	3959.38	3927.88	3927.88		793.5	5144.78	5154.75	5038.26	5152.76	5038.26	5038.64	5038.26	5038.27	5039.85	5038.26	5038.26		794.28	4214.56	4236.85	4007.18	4220.36	4007.18	4007.94	4007.24	4007.33	4022.71	4007.2	4007.18
793.1	3948.45	4000.4	3927.78	3964.7	3927.78	3928.15	3927.85	3927.78	3963.03	3927.78	3927.78		793.4	5135.9	5135.57	5037.58	5133.33	5037.58	5037.87	5037.58	5037.58	5039.51	5037.58	5037.58		794.18	4155.32	4218.44	4006.55	4200.8	4006.55	4007.14	4006.61	4006.66	4023.39	4006.55	4006.55
793	3930.1	3997.18	3927.72	3957.47	3927.72	3928	3927.82	3927.72	3967.07	3927.72	3927.72		793.3	5088.33	5119.27	5037.04	5116.7	5037.04	5037.26	5037.05	5037.05	5039.39	5037.04	5037.04		794.08	3958	4201.11	4006.04	4182.19	4006.04	4006.51	4006.11	4006.14	4024.3	4006.05	4006.04
792.9	3915.18	3995.7	3927.7	3951.55	3927.7	3927.9	3927.82	3927.7	3971.55	3927.7	3927.7		793.2	5052.37	5105.57	5036.62	5102.55	5036.62	5036.79	5036.63	5036.63	5039.47	5036.62	5036.62		793.98	4008.27	4184.9	4005.6	4164.58	4005.6	4005.98	4005.7	4005.68	4025.36	4005.61	4005.6
792.8	3916.68	3995.8	3927.7	3946.7	3927.7	3927.85	3927.85	3927.7	3976.47	3927.7	3927.7		793.1	5060.63	5094.18	5036.34	5090.62	5036.34	5036.46	5036.35	5036.35	5039.77	5036.34	5036.34		793.88	4184.69	4169.71	4005.05	4147.86	4005.05	4005.34	4005.16	4005.11	4026.41	4005.05	4005.05
792.7	3932.62	3997.03	3927.47	3942.55	3927.47	3927.6	3927.68	3927.47	3981.65	3927.47	3927.47		793	5047.99	5084.89	5036.2	5080.67	5036.2	5036.29	5036.21	5036.2	5040.32	5036.2	5036.2		793.78	4347.07	4155.77	4004.55	4132.27	4004.55	4004.79	4004.69	4004.61	4027.62	4004.56	4004.55
792.6	3943.9	3999.53	3927.22	3939.15	3927.22	3927.32	3927.5	3927.22	3987.28	3927.22	3927.22		792.9	5035.35	5077.4	5036.13	5072.38	5036.13	5036.2	5036.15	5036.14	5041.07	5036.13	5036.13		793.68	4073.55	4142.98	4004.01	4117.72	4004.01	4004.19	4004.17	4004.05	4028.88	4004.01	4004.01
792.5	3950.53	4003.12	3926.95	3936.3	3926.95	3927	3927.28	3926.95	3993.4	3926.95	3926.95		792.8	5029.95	5071.44	5036.07	5065.46	5036.07	5036.12	5036.09	5036.07	5041.97	5036.07	5036.07		793.58	4024.19	4131.27	4003.32	4104.11	4003.32	4003.46	4003.51	4003.36	4030.09	4003.32	4003.32
792.4	3963.32	4007.78	3926.62	3933.93	3926.62	3926.68	3927.03	3926.62	4000.03	3926.62	3926.62		792.7	5053.59	5066.82	5036	5059.72	5036	5036.03	5036.03	5036	5043.03	5036	5036		793.48	4169.57	4120.84	4002.7	4091.66	4002.7	4002.81	4002.93	4002.74	4031.49	4002.7	4002.7
792.3	3965.3	4013.4	3926.25	3931.95	3926.25	3926.28	3926.75	3926.25	4007.18	3926.25	3926.25		792.6	5063.71	5063.42	5035.95	5054.99	5035.95	5035.97	5035.98	5035.95	5044.31	5035.95	5035.95		793.38	4093.71	4111.99	4002.49	4080.68	4002.49	4002.57	4002.76	4002.51	4033.41	4002.49	4002.49
792.2	3981.45	4019.95	3925.85	3930.25	3925.85	3925.85	3926.45	3925.85	4014.9	3925.85	3925.85		792.5	5033.84	5061.11	5035.92	5051.14	5035.92	5035.94	5035.97	5035.92	5045.83	5035.92	5035.92		793.28	3891.64	4104.36	4002.34	4070.78	4002.34	4002.4	4002.66	4002.36	4035.51	4002.34	4002.34
792.1	3992.75	4027.38	3925.35	3928.75	3925.35	3925.38	3926.12	3925.38	4023.2	3925.38	3925.35		792.4	5014.93	5059.74	5035.87	5047.97	5035.87	5035.88	5035.93	5035.87	5047.57	5035.87	5035.87		793.18	3998.97	4097.64	4001.99	4061.66	4001.99	4002.05	4002.39	4002.01	4037.52	4002	4001.99
792	4024.2	4035.68	3924.85	3927.45	3924.85	3924.85	3925.78	3924.85	4032.12	3924.85	3924.85		792.3	5053.35	5059.26	5035.83	5045.4	5035.83	5035.84	5035.91	5035.83	5049.61	5035.83	5035.83		793.08	4238.01	4092.03	4001.72	4053.51	4001.72	4001.76	4002.18	4001.73	4039.71	4001.72	4001.72
791.9	4016.8	4044.8	3924.22	3926.22	3924.22	3924.25	3925.38	3924.22	4041.68	3924.22	3924.22		792.2	5041.97	5059.43	5035.61	5043.14	5035.61	5035.62	5035.71	5035.61	5051.79	5035.61	5035.61		792.98	4102.31	4087.34	4001.38	4046.16	4001.38	4001.41	4001.93	4001.39	4041.95	4001.38	4001.38
791.8	4057.03	4054.78	3923.55	3925.07	3923.55	3923.57	3924.97	3923.55	4051.85	3923.55	3923.55		792.1	5035.06	5060.32	5035.35	5041.25	5035.35	5035.35	5035.47	5035.35	5054.28	5035.35	5035.35		792.88	4161.65	4083.39	4000.84	4039.42	4000.84	4000.86	4001.49	4000.85	4044.12	4000.84	4000.84
791.7	4063.68	4065.57	3922.82	3923.95	3922.82	3922.82	3924.53	3922.82	4062.7	3922.82	3922.82		792	5075.24	5061.89	5035.02	5039.62	5035.02	5035.02	5035.18	5035.02	5057.12	5035.02	5035.02		792.78	4104.69	4080.16	4000.16	4033.26	4000.16	4000.18	4000.93	4000.18	4046.26	4000.16	4000.16
791.6	4076.93	4077.2	3922.03	3922.88	3922.03	3922.03	3924.1	3922.03	4074.25	3922.03	3922.03		791.9	5071.7	5064.19	5034.69	5038.26	5034.69	5034.7	5034.9	5034.69	5060.41	5034.69	5034.69		792.68	4160.43	4077.87	3999.63	4027.92	3999.63	3999.64	4000.53	3999.64	4048.66	3999.63	3999.63
791.5	4087.47	4089.68	3921.12	3921.78	3921.12	3921.12	3923.68	3921.12	4086.5	3921.12	3921.12		791.8	5050.1	5067.22	5034.37	5037.12	5034.37	5034.37	5034.62	5034.37	5064.2	5034.37	5034.37		792.58	4073.57	4076.34	3999.11	4023.2	3999.11	3999.12	4000.17	3999.12	4051.19	3999.12	3999.11
791.4	4109.9	4103.02	3920.2	3920.68	3920.2	3920.2	3923.3	3920.2	4099.45	3920.2	3920.2		791.7	5039.26	5070.95	5034	5036.12	5034	5034	5034.33	5034	5068.51	5034	5034		792.48	4075.9	4075.51	3998.62	4019.05	3998.62	3998.62	3999.86	3998.62	4053.84	3998.62	3998.62
791.3	4108.1	4117.23	3919.2	3919.55	3919.2	3919.2	3922.95	3919.2	4113.12	3919.2	3919.2		791.6	5065.77	5075.45	5033.63	5035.25	5033.63	5033.63	5034.04	5033.63	5073.42	5033.63	5033.63		792.38	4142.44	4075.3	3998.12	4015.38	3998.12	3998.12	3999.57	3998.12	4056.59	3998.12	3998.12
791.2	4136.38	4132.27	3918.12	3918.4	3918.12	3918.12	3922.65	3918.12	4127.5	3918.12	3918.12		791.5	5075.73	5080.7	5033.23	5034.45	5033.23	5033.23	5033.74	5033.23	5078.96	5033.23	5033.23		792.28	4103.88	4075.68	3997.64	4012.16	3997.64	3997.64	3999.32	3997.64	4059.45	3997.64	3997.64
791.1	4176.4	4148.18	3916.95	3917.15	3916.95	3916.95	3922.4	3916.95	4142.55	3916.95	3916.95		791.4	5103.53	5086.71	5032.73	5033.66	5032.73	5032.73	5033.37	5032.73	5085.14	5032.73	5032.73		792.18	4141.97	4076.72	3997.32	4009.5	3997.32	3997.32	3999.28	3997.32	4062.57	3997.32	3997.32
791	4199.1	4164.93	3915.7	3915.82	3915.7	3915.7	3922.22	3915.7	4158.25	3915.7	3915.7		791.3	5131.96	5093.49	5032.13	5032.84	5032.13	5032.13	5032.93	5032.13	5092	5032.13	5032.13		792.08	3884.47	4078.26	3997.01	4007.2	3997.01	3997.01	3999.29	3997.01	4065.8	3997.01	3997.01
790.9	4200.65	4182.52	3914.35	3914.45	3914.35	3914.35	3922.18	3914.35	4174.6	3914.35	3914.35		791.2	5138.15	5101.16	5031.48	5032.01	5031.48	5031.48	5032.46	5031.48	5099.65	5031.48	5031.48		791.98	4057.21	4080.34	3996.83	4005.31	3996.83	3996.83	3999.47	3996.83	4069.22	3996.83	3996.83
790.8	4227.62	4200.95	3912.88	3912.95	3912.88	3912.88	3922.22	3912.88	4191.52	3912.88	3912.88		791.1	5113.76	5109.77	5030.8	5031.19	5030.8	5030.8	5032.01	5030.8	5108.17	5030.8	5030.8		791.88	4001.7	4082.82	3996.66	4003.7	3996.66	3996.66	3999.73	3996.66	4072.72	3996.66	3996.66
790.7	4254.95	4220.2	3911.35	3911.4	3911.35	3911.35	3922.47	3911.35	4209.02	3911.35	3911.35		791	5103.45	5119.38	5030.06	5030.35	5030.06	5030.06	5031.56	5030.06	5117.59	5030.06	5030.06		791.78	4086.03	4085.76	3996.62	4002.43	3996.62	3996.62	4000.16	3996.62	4076.41	3996.62	3996.62
790.6	4256.88	4240.3	3909.72	3909.78	3909.72	3909.72	3922.95	3909.72	4227.05	3909.72	3909.72		790.9	5147.03	5130.06	5029.31	5029.53	5029.31	5029.31	5031.15	5029.31	5128.01	5029.31	5029.31		791.68	3953.92	4088.86	3996.43	4001.21	3996.43	3996.43	4000.51	3996.43	4079.99	3996.43	3996.43
790.5	4288.88	4261.2	3908.03	3908.05	3908.03	3908.03	3923.65	3908.03	4245.52	3908.03	3908.03		790.8	5141.22	5141.89	5028.56	5028.72	5028.56	5028.56	5030.81	5028.56	5139.48	5028.56	5028.56		791.58	4110.4	4092.18	3996.18	4000.11	3996.18	3996.18	4000.89	3996.18	4083.55	3996.18	3996.18
790.4	4311.6	4282.88	3906.22	3906.22	3906.22	3906.22	3924.7	3906.22	4264.38	3906.22	3906.22		790.7	5131.2	5154.83	5027.73	5027.84	5027.73	5027.73	5030.48	5027.73	5151.96	5027.73	5027.73		791.48	4120.22	4095.71	3995.89	3999.11	3995.89	3995.9	4001.3	3995.9	4087.09	3995.9	3995.89
790.3	4325.38	4305.32	3904.35	3904.38	3904.35	3904.35	3926.1	3904.35	4283.55	3904.35	3904.35		790.6	5190.21	5168.87	5026.77	5026.85	5026.77	5026.77	5030.11	5026.77	5165.44	5026.77	5026.77		791.38	4068.14	4099.44	3995.59	3998.2	3995.59	3995.59	4001.8	3995.59	4090.62	3995.59	3995.59
790.2	4325.93	4328.5	3902.43	3902.43	3902.43	3902.43	3927.97	3902.43	4302.95	3902.43	3902.43		790.5	5224.1	5184.08	5025.7	5025.77	5025.7	5025.7	5029.77	5025.7	5179.96	5025.7	5025.7		791.28	4108.11	4103.23	3995.16	3997.28	3995.16	3995.16	4002.26	3995.16	4094.01	3995.16	3995.16
790.1	4328.93	4352.38	3900.4	3900.4	3900.4	3900.4	3930.3	3900.4	4322.48	3900.4	3900.4		790.4	5239.88	5200.45	5024.51	5024.56	5024.51	5024.51	5029.44	5024.51	5195.49	5024.51	5024.51		791.18	4151.76	4107.19	3994.7	3996.41	3994.7	3994.7	4002.8	3994.7	4097.35	3994.7	3994.7
790	4388	4376.9	3898.3	3898.3	3898.3	3898.3	3933.22	3898.3	4341.98	3898.3	3898.3		790.3	5262.72	5217.98	5023.18	5023.21	5023.18	5023.18	5029.13	5023.18	5212.01	5023.18	5023.18		791.08	4139.47	4111.35	3994.29	3995.67	3994.29	3994.29	4003.54	3994.29	4100.72	3994.29	3994.29
789.9	4405.18	4402.05	3896.12	3896.12	3896.12	3896.12	3936.8	3896.12	4361.38	3896.12	3896.12		790.2	5264.52	5236.76	5021.81	5021.83	5021.81	5021.81	5028.96	5021.81	5229.58	5021.81	5021.81		790.98	4030.64	4115.44	3993.67	3994.78	3993.67	3993.67	4004.2	3993.67	4103.8	3993.67	3993.67
789.8	4391.2	4427.77	3893.9	3893.9	3893.9	3893.9	3941.12	3893.9	4380.52	3893.9	3893.9		790.1	5224.37	5256.81	5020.42	5020.43	5020.42	5020.42	5029.01	5020.42	5248.19	5020.42	5020.42		790.88	4391.49	4119.62	3993.02	3993.91	3993.02	3993.02	4004.99	3993.02	4106.78	3993.02	3993.02
789.7	4394.4	4454	3891.55	3891.55	3891.55	3891.55	3946.25	3891.55	4399.3	3891.55	3891.55		790	5226.2	5278.01	5018.96	5018.97	5018.96	5018.96	5029.25	5018.96	5267.71	5018.96	5018.96		790.78	4137.48	4123.94	3992.38	3993.09	3992.38	3992.38	4005.94	3992.38	4109.66	3992.38	3992.38
789.6	4432.18	4480.7	3889.18	3889.18	3889.18	3889.18	3952.32	3889.18	4417.55	3889.18	3889.18		789.9	5301.44	5300.32	5017.43	5017.44	5017.43	5017.43	5029.71	5017.43	5288.03	5017.43	5017.43		790.68	4146.72	4128.39	3991.78	3992.34	3991.78	3991.78	4007.12	3991.78	4112.48	3991.78	3991.78
789.5	4450.4	4507.85	3886.72	3886.72	3886.72	3886.72	3959.43	3886.72	4435.15	3886.72	3886.72		789.8	5324.98	5323.65	5015.83	5015.83	5015.83	5015.83	5030.44	5015.83	5309.04	5015.83	5015.83		790.58	4074.7	4132.77	3991.01	3991.45	3991.01	3991.01	4008.34	3991.01	4115	3991.01	3991.01
789.4	4475.52	4535.38	3884.15	3884.15	3884.18	3884.15	3967.62	3884.15	4451.9	3884.15	3884.15		789.7	5326.29	5347.87	5014.11	5014.12	5014.11	5014.11	5031.44	5014.11	5330.53	5014.11	5014.11		790.48	4269.86	4137.51	3990.49	3990.84	3990.49	3990.49	4010.03	3990.49	4117.62	3990.49	3990.49
789.3	4495.6	4563.2	3881.47	3881.47	3881.47	3881.47	3977.05	3881.47	4467.65	3881.47	3881.47		789.6	5325.09	5372.83	5012.27	5012.27	5012.27	5012.27	5032.77	5012.27	5352.32	5012.27	5012.27		790.38	4017.39	4142.41	3990.07	3990.34	3990.07	3990.07	4012.03	3990.07	4120.16	3990.07	3990.07
789.2	4535.75	4591.32	3878.72	3878.72	3878.72	3878.72	3987.78	3878.72	4482.25	3878.72	3878.72		789.5	5345.63	5398.41	5010.32	5010.32	5010.32	5010.32	5034.5	5010.32	5374.23	5010.32	5010.32		790.28	4002.36	4147.43	3989.67	3989.89	3989.67	3989.67	4014.34	3989.67	4122.55	3989.67	3989.67
789.1	4532.23	4619.7	3875.82	3875.82	3875.82	3875.82	3999.97	3875.82	4495.55	3875.82	3875.82		789.4	5392.48	5424.48	5008.28	5008.29	5008.29	5008.28	5036.72	5008.28	5396.04	5008.28	5008.28		790.18	4093.99	4152.52	3989.26	3989.43	3989.26	3989.26	4016.9	3989.26	4124.72	3989.26	3989.26
789	4577.93	4648.27	3872.82	3872.82	3872.82	3872.82	4013.68	3872.82	4507.4	3872.82	3872.82		789.3	5404.74	5450.81	5006.11	5006.11	5006.11	5006.11	5039.45	5006.11	5417.47	5006.11	5006.11		790.08	4095.67	4157.74	3988.89	3989.03	3988.89	3988.89	4019.8	3988.89	4126.71	3988.89	3988.89
788.9	4604.6	4677.07	3869.72	3869.72	3869.75	3869.72	4029.07	3869.72	4517.7	3869.72	3869.72		789.2	5447.26	5477.16	5003.76	5003.76	5003.76	5003.76	5042.72	5003.76	5438.19	5003.76	5003.76		789.98	4206.48	4163.02	3988.49	3988.59	3988.49	3988.49	4022.97	3988.49	4128.43	3988.49	3988.49
788.8	4605.48	4706.07	3866.53	3866.53	3866.55	3866.53	4046.28	3866.53	4526.32	3866.53	3866.53		789.1	5496.7	5503.33	5001.22	5001.22	5001.22	5001.22	5046.63	5001.22	5457.92	5001.22	5001.22		789.88	4070.03	4168.21	3987.92	3988	3987.93	3987.92	4026.32	3987.92	4129.73	3987.92	3987.92
788.7	4626.23	4735.25	3863.22	3863.22	3863.25	3863.22	4065.32	3863.22	4533.12	3863.22	3863.22		789	5515.97	5529.19	4998.55	4998.55	4998.55	4998.55	5051.3	4998.55	5476.43	4998.55	4998.55		789.78	4242.84	4173.56	3987.41	3987.46	3987.41	3987.41	4030.07	3987.41	4130.83	3987.41	3987.41
788.6	4666.93	4764.62	3859.8	3859.8	3859.82	3859.8	4086.35	3859.8	4538.02	3859.8	3859.8		788.9	5511.72	5554.55	4995.77	4995.77	4995.77	4995.77	5056.88	4995.77	5493.44	4995.77	4995.77		789.68	4017.64	4178.96	3986.82	3986.87	3986.82	3986.82	4034.14	3986.82	4131.6	3986.82	3986.82
788.5	4706.35	4794.15	3856.25	3856.25	3856.3	3856.25	4109.43	3856.25	4540.93	3856.25	3856.25		788.8	5497.88	5579.27	4992.91	4992.91	4992.91	4992.91	5063.48	4992.91	5508.7	4992.91	4992.91		789.58	4181.2	4184.52	3986.28	3986.32	3986.29	3986.28	4038.65	3986.28	4132.12	3986.28	3986.28
788.4	4729.6	4823.88	3852.57	3852.57	3852.68	3852.57	4134.6	3852.57	4541.77	3852.57	3852.57		788.7	5505.17	5603.26	4990.06	4990.06	4990.06	4990.06	5071.29	4990.06	5522.02	4990.06	4990.06		789.48	4141.9	4189.99	3985.53	3985.55	3985.53	3985.53	4043.36	3985.53	4132.14	3985.53	3985.53
788.3	4741.75	4853.73	3848.78	3848.78	3848.9	3848.78	4161.9	3848.78	4540.5	3848.78	3848.78		788.6	5481.89	5626.36	4987.21	4987.21	4987.21	4987.21	5080.44	4987.21	5533.13	4987.21	4987.21		789.38	4388.03	4195.56	3984.73	3984.75	3984.74	3984.73	4048.45	3984.73	4131.82	3984.73	3984.73
788.2	4779.8	4883.77	3844.82	3844.82	3845	3844.82	4191.35	3844.82	4537.07	3844.82	3844.82		788.5	5492.28	5648.42	4984.31	4984.31	4984.32	4984.31	5090.97	4984.31	5541.76	4984.31	4984.31		789.28	4300.43	4201.21	3983.85	3983.86	3983.86	3983.85	4053.91	3983.85	4131.12	3983.85	3983.85
788.1	4813.25	4913.98	3840.78	3840.78	3840.97	3840.78	4222.98	3840.78	4531.55	3840.78	3840.78		788.4	5548.03	5669.33	4981.33	4981.33	4981.34	4981.33	5102.96	4981.33	5547.68	4981.33	4981.33		789.18	4135.54	4206.93	3982.88	3982.89	3982.89	3982.88	4059.75	3982.88	4130.03	3982.88	3982.88
788	4843.07	4944.3	3836.55	3836.55	3836.85	3836.55	4256.7	3836.55	4523.85	3836.55	3836.55		788.3	5563.53	5689.03	4978.27	4978.27	4978.28	4978.27	5116.54	4978.27	5550.74	4978.27	4978.27		789.08	4305	4212.8	3981.87	3981.88	3981.89	3981.87	4066.02	3981.87	4128.61	3981.87	3981.87
787.9	4881.43	4974.73	3832.2	3832.2	3832.6	3832.2	4292.45	3832.2	4514.05	3832.2	3832.2		788.2	5570.26	5707.45	4975.04	4975.04	4975.06	4975.04	5131.71	4975.04	5550.76	4975.04	4975.04		788.98	4198.46	4219.04	3981.05	3981.06	3981.07	3981.05	4072.97	3981.05	4127.1	3981.05	3981.05
787.8	4916.43	5005.15	3827.65	3827.65	3828.2	3827.65	4330.07	3827.65	4502.18	3827.65	3827.65		788.1	5630.09	5724.6	4971.6	4971.6	4971.63	4971.6	5148.55	4971.6	5547.62	4971.6	4971.6		788.88	4093.57	4225.58	3980.32	3980.33	3980.36	3980.32	4080.5	3980.32	4125.37	3980.32	3980.32
787.7	4979.43	5035.5	3822.95	3822.95	3823.68	3822.95	4369.45	3822.95	4488.27	3822.95	3822.95		788	5683.81	5740.58	4967.97	4967.97	4968.01	4967.97	5167.17	4967.97	5541.35	4967.97	4967.97		788.78	4170.94	4232.26	3979.53	3979.53	3979.57	3979.53	4088.45	3979.53	4123.3	3979.53	3979.53
787.6	4995.95	5065.7	3818.05	3818.05	3819.03	3818.05	4410.32	3818.05	4472.48	3818.05	3818.05		787.9	5719.88	5755.53	4964.18	4964.18	4964.23	4964.18	5187.65	4964.18	5532	4964.18	4964.18		788.68	4231.77	4239.28	3978.86	3978.87	3978.91	3978.86	4097.02	3978.86	4121.08	3978.86	3978.86
787.5	5038.52	5095.57	3812.97	3812.97	3814.28	3812.97	4452.45	3812.97	4454.82	3812.97	3812.97		787.8	5717.24	5769.62	4960.2	4960.2	4960.27	4960.2	5210.07	4960.2	5519.67	4960.2	4960.2		788.58	4107.74	4246.56	3978.22	3978.23	3978.29	3978.22	4106.1	3978.22	4118.62	3978.22	3978.22
787.4	5088.68	5124.98	3807.75	3807.75	3809.43	3807.75	4495.55	3807.75	4435.48	3807.75	3807.75		787.7	5730.28	5783.06	4956.07	4956.07	4956.18	4956.07	5234.49	4956.07	5504.54	4956.07	4956.07		788.48	4156.52	4253.91	3977.45	3977.45	3977.53	3977.45	4115.49	3977.45	4115.77	3977.45	3977.45
787.3	5109.88	5153.75	3802.35	3802.35	3804.57	3802.35	4539.3	3802.35	4414.57	3802.35	3802.35		787.6	5752.79	5796.08	4951.83	4951.83	4951.97	4951.83	5260.97	4951.83	5486.81	4951.83	4951.83		788.38	4300.6	4261.39	3976.57	3976.57	3976.68	3976.57	4125.25	3976.57	4112.6	3976.57	3976.57
787.2	5123.7	5181.65	3796.85	3796.82	3799.75	3796.82	4583.27	3796.82	4392.3	3796.82	3796.82		787.5	5782.05	5808.93	4947.48	4947.48	4947.67	4947.48	5289.5	4947.48	5466.72	4947.48	4947.48		788.28	4305.98	4268.99	3975.61	3975.61	3975.76	3975.61	4135.35	3975.61	4109.11	3975.61	3975.61
787.1	5141.57	5208.45	3791.2	3791.18	3794.97	3791.18	4627.07	3791.18	4368.77	3791.18	3791.18		787.4	5807.26	5821.81	4943.04	4943.03	4943.29	4943.03	5320.06	4943.03	5444.53	4943.03	4943.03		788.18	4335.55	4276.65	3974.53	3974.53	3974.71	3974.53	4145.7	3974.53	4105.29	3974.53	3974.53
787	5165.7	5233.85	3785.45	3785.43	3790.35	3785.43	4670.23	3785.43	4344.15	3785.43	3785.43		787.3	5790.75	5834.92	4938.48	4938.48	4938.82	4938.48	5352.56	4938.48	5420.5	4938.48	4938.48		788.08	4310.65	4284.48	3973.42	3973.42	3973.66	3973.42	4156.4	3973.42	4101.26	3973.42	3973.42
786.9	5201.95	5257.55	3779.55	3779.55	3785.88	3779.55	4712.15	3779.55	4318.57	3779.55	3779.55		787.2	5818.19	5848.41	4933.79	4933.79	4934.25	4933.79	5386.85	4933.79	5394.88	4933.79	4933.79		787.98	4164.96	4292.52	3972.41	3972.41	3972.71	3972.41	4167.48	3972.41	4097.15	3972.41	3972.41
786.8	5241	5279.2	3773.55	3773.53	3781.65	3773.53	4752.35	3773.53	4292.23	3773.53	3773.53		787.1	5863.14	5862.43	4928.98	4928.98	4929.59	4928.98	5422.78	4928.98	5368	4928.98	4928.98		787.88	4172.1	4300.71	3971.41	3971.41	3971.8	3971.41	4178.83	3971.41	4092.89	3971.41	3971.41
786.7	5239.35	5298.48	3767.45	3767.43	3777.78	3767.43	4790.27	3767.43	4265.23	3767.43	3767.43		787	5877.49	5877.04	4924.03	4924.03	4924.84	4924.03	5460.13	4924.03	5340.11	4924.03	4924.03		787.78	4271.26	4308.89	3970.32	3970.32	3970.82	3970.32	4190.28	3970.32	4088.42	3970.32	3970.32
786.6	5258.65	5315.07	3761.2	3761.18	3774.35	3761.18	4825.3	3761.18	4237.73	3761.18	3761.18		786.9	5923.94	5892.26	4918.91	4918.9	4919.98	4918.9	5498.6	4918.9	5311.48	4918.9	4918.9		787.68	4458.14	4317.09	3969.24	3969.23	3969.87	3969.23	4201.86	3969.23	4083.82	3969.23	3969.23
786.5	5294.4	5328.7	3754.88	3754.82	3771.47	3754.82	4856.93	3754.82	4209.88	3754.82	3754.82		786.8	5937.97	5908.08	4913.65	4913.64	4915.06	4913.64	5537.9	4913.64	5282.4	4913.64	4913.64		787.58	4312.1	4325.18	3968.05	3968.05	3968.85	3968.05	4213.38	3968.05	4079.03	3968.05	3968.05
786.4	5291.73	5339.1	3748.47	3748.4	3769.32	3748.4	4884.6	3748.4	4181.85	3748.4	3748.4		786.7	5931.32	5924.51	4908.33	4908.32	4910.17	4908.32	5577.76	4908.32	5253.2	4908.32	4908.32		787.48	4300.93	4333.05	3966.73	3966.72	3967.74	3966.72	4224.73	3966.72	4074.03	3966.72	3966.72
786.3	5312.73	5346.1	3742	3741.88	3768.1	3741.88	4907.88	3741.88	4153.75	3741.88	3741.88		786.6	5901.9	5941.35	4902.91	4902.89	4905.31	4902.89	5617.74	4902.89	5224.08	4902.89	4902.89		787.38	4364.57	4340.63	3965.26	3965.25	3966.52	3965.25	4235.8	3965.25	4068.8	3965.25	3965.25
786.2	5310.4	5349.52	3735.47	3735.3	3767.95	3735.3	4926.27	3735.3	4125.73	3735.3	3735.3		786.5	5946.63	5958.41	4897.42	4897.39	4900.51	4897.39	5657.38	4897.39	5195.27	4897.39	4897.39		787.28	4495.07	4347.99	3963.76	3963.76	3965.35	3963.76	4246.65	3963.76	4063.51	3963.76	3963.76
786.1	5311.62	5349.38	3728.93	3728.68	3769.15	3728.68	4939.45	3728.68	4097.9	3728.68	3728.68		786.4	5979.93	5975.41	4891.86	4891.82	4895.84	4891.82	5696.22	4891.82	5166.95	4891.82	4891.82		787.18	4468.62	4354.97	3962.16	3962.15	3964.14	3962.15	4257.05	3962.15	4058.08	3962.15	3962.15
786	5304.85	5345.65	3722.38	3722.05	3771.93	3722.05	4947.07	3722.05	4070.4	3722.05	3722.05		786.3	5980.9	5992.05	4886.23	4886.17	4891.33	4886.17	5733.72	4886.17	5139.29	4886.17	4886.17		787.08	4480.52	4361.56	3960.5	3960.49	3962.95	3960.49	4266.99	3960.49	4052.59	3960.49	3960.49
785.9	5302.27	5338.52	3715.8	3715.35	3776.55	3715.35	4948.93	3715.35	4043.25	3715.35	3715.35		786.2	5972.81	6007.88	4880.45	4880.38	4886.96	4880.38	5769.27	4880.38	5112.33	4880.38	4880.38		786.98	4369.21	4367.77	3958.88	3958.86	3961.91	3958.86	4276.45	3958.86	4047.13	3958.86	3958.86
785.8	5346.45	5328.18	3709.22	3708.57	3783.3	3708.57	4944.85	3708.57	4016.55	3708.57	3708.57		786.1	6026.99	6022.52	4874.55	4874.44	4882.79	4874.44	5802.31	4874.44	5086.19	4874.44	4874.44		786.88	4303.98	4373.61	3957.38	3957.36	3961.09	3957.36	4285.41	3957.36	4041.8	3957.36	3957.36
785.7	5342.73	5315.05	3702.68	3701.82	3792.55	3701.82	4934.85	3701.82	3990.43	3701.82	3701.82		786	6058.95	6035.64	4868.58	4868.43	4878.98	4868.43	5832.36	4868.43	5061.02	4868.43	4868.43		786.78	4317.72	4378.97	3955.91	3955.89	3960.47	3955.89	4293.7	3955.89	4036.55	3955.89	3955.89
785.6	5301.43	5299.6	3696.18	3695	3804.65	3695	4918.93	3695	3964.88	3695	3695		785.9	6019.72	6046.9	4862.6	4862.39	4875.65	4862.39	5858.93	4862.39	5036.89	4862.39	4862.39		786.68	4401.79	4383.81	3954.53	3954.5	3960.09	3954.5	4301.25	3954.5	4031.43	3954.5	3954.5
785.5	5311.15	5282.43	3689.75	3688.2	3819.97	3688.2	4897.3	3688.2	3940	3688.2	3688.2		785.8	5987.93	6055.97	4856.65	4856.37	4872.95	4856.37	5881.55	4856.37	5013.92	4856.37	4856.37		786.58	4354.49	4388.06	3953.22	3953.18	3959.98	3953.18	4307.97	3953.18	4026.41	3953.18	3953.18
785.4	5283.23	5264.32	3683.5	3681.43	3839	3681.43	4870.23	3681.43	3915.88	3681.43	3681.43		785.7	5927.6	6062.59	4850.79	4850.41	4871.06	4850.41	5899.82	4850.41	4992.15	4850.41	4850.41		786.48	4265.97	4391.48	3951.79	3951.73	3959.97	3951.73	4313.57	3951.73	4021.34	3951.73	3951.73
785.3	5259.48	5246.07	3677.47	3674.7	3862.15	3674.7	4838.05	3674.7	3892.53	3674.7	3674.7		785.6	5926.73	6066.49	4845.04	4844.52	4870.09	4844.52	5913.33	4844.52	4971.59	4844.52	4844.52		786.38	4486.16	4394.14	3950.3	3950.22	3960.15	3950.22	4318.05	3950.22	4016.29	3950.22	3950.22
785.2	5258.2	5228.5	3671.62	3667.97	3889.72	3667.97	4801.1	3667.97	3869.93	3667.97	3667.97		785.5	5966.56	6067.45	4839.34	4838.64	4870.14	4838.64	5921.71	4838.64	4952.17	4838.64	4838.64		786.28	4401.08	4396.18	3948.93	3948.83	3960.76	3948.83	4321.52	3948.83	4011.45	3948.83	3948.83
785.1	5278.62	5212.55	3666.07	3661.25	3922.2	3661.25	4759.85	3661.25	3848.12	3661.25	3661.25		785.4	5979.12	6065.32	4833.67	4832.72	4871.35	4832.72	5924.66	4832.72	4933.81	4832.72	4832.72		786.18	4208.97	4397.48	3947.59	3947.45	3961.72	3947.45	4323.82	3947.45	4006.69	3947.45	3947.45
785	5264.9	5199.18	3660.85	3654.5	3959.93	3654.5	4714.82	3654.5	3827.1	3654.5	3654.5		785.3	5994.26	6060.06	4827.98	4826.72	4873.83	4826.72	5921.97	4826.72	4916.43	4826.72	4826.72		786.08	4343.48	4397.81	3946.01	3945.83	3962.84	3945.83	4324.65	3945.83	4001.8	3945.83	3945.83
784.9	5258.05	5189.32	3656.05	3647.78	4003.25	3647.78	4666.52	3647.78	3806.85	3647.78	3647.78		785.2	5988.9	6051.76	4822.27	4820.59	4877.78	4820.59	5913.55	4820.59	4899.94	4820.59	4820.59		785.98	4605.41	4397.6	3944.59	3944.36	3964.54	3944.36	4324.4	3944.36	3997.16	3944.36	3944.36
784.8	5215.9	5183.95	3651.8	3641.05	4052.4	3641.05	4615.55	3641.05	3787.38	3641.05	3641.05		785.1	6019.02	6040.71	4816.61	4814.39	4883.44	4814.39	5899.49	4814.39	4884.35	4814.39	4814.39		785.88	4251.66	4396.79	3943.24	3942.95	3966.78	3942.95	4322.92	3942.95	3992.68	3942.95	3942.95
784.7	5225.73	5183.9	3648.2	3634.32	4107.6	3634.32	4562.43	3634.32	3768.65	3634.32	3634.32		785	6009.92	6027.36	4811.14	4808.22	4891.16	4808.22	5880.02	4808.22	4869.7	4808.22	4808.22		785.78	4325.61	4395.24	3941.77	3941.39	3969.44	3941.39	4320.04	3941.39	3988.17	3941.39	3941.39
784.6	5265.2	5189.93	3645.4	3627.55	4168.82	3627.55	4507.7	3627.55	3750.6	3627.55	3627.55		784.9	5924.6	6012.19	4805.91	4802.08	4901.19	4802.08	5855.39	4802.08	4855.94	4802.08	4802.08		785.68	4404.76	4393.27	3940.4	3939.91	3972.78	3939.91	4315.99	3939.91	3983.85	3939.91	3939.91
784.5	5291.12	5202.62	3643.53	3620.68	4236.05	3620.68	4451.85	3620.68	3733.22	3620.68	3620.68		784.8	5926.91	5995.7	4800.93	4795.93	4913.74	4795.93	5825.86	4795.93	4842.96	4795.93	4795.93		785.58	4220.41	4391.11	3939.3	3938.67	3977.01	3938.67	4310.95	3938.67	3979.88	3938.67	3938.67
784.4	5319.62	5222.5	3642.8	3613.7	4308.95	3613.7	4395.4	3613.7	3716.45	3613.7	3613.7		784.7	5974.27	5978.55	4796.27	4789.78	4929.07	4789.78	5791.83	4789.78	4830.72	4789.78	4789.78		785.48	4253.44	4388.61	3938.19	3937.4	3981.92	3937.4	4304.71	3937.4	3975.99	3937.4	3937.4
784.3	5334.6	5249.85	3643.47	3606.6	4387.15	3606.6	4338.8	3606.6	3700.22	3606.6	3606.6		784.6	5982.95	5961.49	4792.03	4783.65	4947.45	4783.65	5753.78	4783.65	4819.18	4783.65	4783.65		785.38	4287.91	4385.86	3937.07	3936.07	3987.55	3936.07	4297.29	3936.07	3972.16	3936.07	3936.07
784.2	5334.95	5284.77	3645.9	3599.4	4470	3599.4	4282.52	3599.4	3684.53	3599.4	3599.4		784.5	5961.41	5945.19	4788.23	4777.47	4969.02	4777.47	5712.12	4777.47	4808.21	4777.47	4777.47		785.28	4401.52	4382.94	3935.9	3934.64	3993.91	3934.64	4288.7	3934.64	3968.35	3934.64	3934.64
784.1	5368.85	5327.15	3650.4	3592.05	4556.62	3592.05	4226.95	3592.05	3669.35	3592.05	3592.05		784.4	5955.61	5930.41	4784.95	4771.17	4993.95	4771.17	5667.34	4771.17	4797.69	4771.17	4771.17		785.18	4556.78	4379.85	3934.55	3932.97	4000.89	3932.97	4278.9	3932.97	3964.41	3932.97	3932.97
784	5422.5	5376.62	3657.43	3584.57	4645.93	3584.57	4172.4	3584.57	3654.62	3584.57	3584.57		784.3	6002.19	5917.96	4782.33	4764.8	5022.41	4764.8	5620.02	4764.8	4787.6	4764.8	4764.8		785.08	4565.31	4376.86	3933.18	3931.2	4008.68	3931.2	4268.11	3931.2	3960.48	3931.2	3931.2
783.9	5445.27	5432.62	3667.45	3576.95	4736.57	3576.95	4119.18	3576.95	3640.3	3576.95	3576.95		784.2	6020.87	5908.61	4780.55	4758.35	5054.51	4758.35	5570.71	4758.35	4777.9	4758.35	4758.35		784.98	4384.28	4374.09	3931.78	3929.3	4017.28	3929.3	4256.4	3929.3	3956.55	3929.3	3929.3
783.8	5486.57	5494.32	3680.97	3569.15	4826.98	3569.15	4067.45	3569.15	3626.35	3569.15	3569.15		784.1	6036.51	5903.08	4779.77	4751.8	5090.27	4751.8	5519.94	4751.8	4768.51	4751.8	4751.8		784.88	4458.86	4371.76	3930.49	3927.41	4026.82	3927.41	4243.97	3927.41	3952.72	3927.41	3927.41
783.7	5544.82	5560.77	3698.68	3561.1	4915.32	3561.1	4017.45	3561.1	3612.65	3561.1	3561.1		784	6027.58	5902.06	4780.26	4745.19	5129.67	4745.19	5468.27	4745.19	4759.42	4745.19	4745.19		784.78	4402.55	4370.04	3929.36	3925.55	4037.34	3925.55	4230.96	3925.55	3949.02	3925.55	3925.55
783.6	5605.12	5630.88	3721.18	3552.85	4999.73	3552.85	3969.28	3552.85	3599.22	3552.85	3552.85		783.9	5987.52	5906.14	4782.3	4738.55	5172.59	4738.55	5416.25	4738.55	4750.64	4738.55	4738.55		784.68	4498.45	4369.08	3928.47	3923.76	4048.85	3923.76	4217.53	3923.76	3945.51	3923.76	3923.76
783.5	5655.43	5703.48	3749.28	3544.32	5078.15	3544.32	3923.03	3544.32	3585.97	3544.32	3544.32		783.8	5997.68	5915.71	4786.15	4731.82	5218.69	4731.82	5364.26	4731.82	4742.07	4731.82	4731.82		784.58	4434.86	4368.95	3927.85	3922.07	4061.32	3922.07	4203.79	3922.07	3942.2	3922.07	3922.07
783.4	5744.35	5777.4	3783.8	3535.53	5148.55	3535.53	3878.75	3535.53	3572.88	3535.53	3535.53		783.7	6075.22	5931.09	4792.12	4725	5267.58	4725	5312.74	4725	4733.66	4725	4725		784.48	4250.7	4369.73	3927.54	3920.45	4074.68	3920.45	4189.82	3920.45	3939.05	3920.45	3920.45
783.3	5791.02	5851.65	3825.65	3526.45	5208.98	3526.45	3836.47	3526.45	3559.88	3526.45	3526.45		783.6	6094.2	5952.46	4800.62	4718.12	5318.74	4718.12	5262.07	4718.12	4725.41	4718.12	4718.12		784.38	4330.3	4371.39	3927.51	3918.87	4088.78	3918.87	4175.68	3918.87	3936.04	3918.87	3918.87
783.2	5859.15	5925.27	3875.75	3517.03	5257.55	3517.03	3796.18	3517.03	3546.9	3517.03	3517.03		783.5	6058.59	5979.8	4812.01	4711.12	5371.4	4711.12	5212.52	4711.12	4717.24	4711.12	4711.12		784.28	4351.05	4373.94	3927.84	3917.33	4103.48	3917.33	4161.45	3917.33	3933.16	3917.33	3917.33
783.1	5962.8	5997.65	3935.1	3507.28	5292.68	3507.28	3757.8	3507.28	3533.93	3507.28	3507.28		783.4	6074.55	6012.94	4826.73	4703.97	5424.71	4703.97	5164.32	4703.97	4709.09	4703.97	4703.97		784.18	4426.98	4377.32	3928.52	3915.78	4118.6	3915.78	4147.2	3915.78	3930.35	3915.78	3915.78
783	6036.75	6068.45	4004.72	3497.2	5313.07	3497.2	3721.32	3497.2	3520.93	3497.2	3497.2		783.3	6120.64	6051.64	4845.3	4696.69	5477.71	4696.69	5117.72	4696.69	4700.96	4696.69	4696.69		784.08	4439.6	4381.42	3929.55	3914.18	4133.89	3914.18	4132.94	3914.18	3927.57	3914.18	3914.18
782.9	6115.27	6137.7	4085.62	3486.78	5317.9	3486.78	3686.65	3486.78	3507.85	3486.78	3486.78		783.2	6170.14	6095.48	4868.25	4689.27	5529.32	4689.27	5072.88	4689.27	4692.82	4689.27	4689.27		783.98	4333.1	4386.22	3931.05	3912.55	4149.19	3912.55	4118.8	3912.55	3924.86	3912.55	3912.55
782.8	6171.38	6205.85	4178.77	3476	5306.65	3476	3653.7	3476	3494.7	3476	3476		783.1	6196.85	6143.91	4896.09	4681.65	5578.28	4681.65	5029.88	4681.65	4684.6	4681.65	4681.65		783.88	4336.66	4391.52	3933.01	3910.85	4164.17	3910.85	4104.76	3910.85	3922.13	3910.85	3910.85
782.7	6247.2	6273.65	4285.07	3464.88	5279.38	3464.88	3622.38	3464.88	3481.45	3464.88	3464.88		783	6223.29	6196.32	4929.38	4673.79	5623.33	4673.79	4988.75	4673.79	4676.24	4673.79	4673.79		783.78	4470.52	4397.35	3935.65	3909.2	4178.73	3909.2	4091.03	3909.2	3919.53	3909.2	3909.2
782.6	6335.77	6342.23	4405.25	3453.43	5236.55	3453.43	3592.6	3453.43	3468.07	3453.43	3453.43		782.9	6272.78	6252.1	4968.72	4665.71	5663.23	4665.71	4949.55	4665.71	4667.72	4665.71	4665.71		783.68	4334.72	4403.48	3938.99	3907.53	4192.49	3907.53	4077.59	3907.53	3916.98	3907.53	3907.53
782.5	6418.88	6412.9	4539.9	3441.57	5179.02	3441.57	3564.2	3441.57	3454.53	3441.57	3441.57		782.8	6316.52	6310.61	5014.66	4657.36	5696.74	4657.36	4912.26	4657.36	4659.01	4657.36	4657.36		783.58	4471.73	4409.56	3942.88	3905.6	4204.98	3905.6	4064.26	3905.6	3914.24	3905.6	3905.6
782.4	6528.55	6487.12	4689.25	3429.32	5108.07	3429.32	3537.05	3429.32	3440.72	3429.32	3429.32		782.7	6398.51	6371.2	5067.69	4648.66	5722.69	4648.66	4876.77	4648.66	4650.02	4648.66	4648.66		783.48	4688.43	4415.66	3947.66	3903.66	4216.11	3903.66	4051.31	3903.66	3911.55	3903.66	3903.66
782.3	6635.45	6566.32	4853.32	3416.62	5025.27	3416.62	3510.97	3416.62	3426.68	3416.62	3416.62		782.6	6507.34	6433.36	5128.29	4639.58	5740.09	4639.58	4843.04	4639.58	4640.69	4639.58	4639.58		783.38	4359.1	4421.75	3953.55	3901.79	4225.74	3901.79	4038.86	3901.79	3908.98	3901.79	3901.79
782.2	6733.8	6651.88	5031.75	3403.53	4932.43	3403.53	3485.9	3403.53	3412.32	3403.53	3403.53		782.5	6557.5	6496.7	5196.89	4630.13	5748.19	4630.13	4810.98	4630.13	4631.04	4630.13	4630.13		783.28	4344.93	4427.52	3960.44	3899.81	4233.41	3899.81	4026.74	3899.81	3906.36	3899.81	3899.81
782.1	6815.4	6744.8	5223.75	3389.95	4831.52	3389.95	3461.7	3389.95	3397.68	3389.95	3389.95		782.4	6608.52	6560.92	5273.78	4620.27	5746.45	4620.27	4780.49	4620.27	4621.01	4620.27	4620.27		783.18	4501.07	4433.09	3968.68	3897.91	4239.12	3897.91	4015.17	3897.91	3903.86	3897.91	3897.91
782	6909.02	6845.73	5428.02	3375.95	4724.57	3375.95	3438.25	3375.95	3382.72	3375.95	3375.95		782.3	6681.39	6625.85	5359.13	4610.01	5734.65	4610.01	4751.5	4610.01	4610.61	4610.01	4610.01		783.08	4332.26	4438.39	3978.32	3896.07	4242.65	3896.07	4004.13	3896.07	3901.47	3896.07	3896.07
781.9	7007.27	6954.65	5642.73	3361.53	4613.6	3361.53	3415.45	3361.53	3367.43	3361.53	3361.53		782.2	6752.86	6691.46	5452.97	4599.39	5712.86	4599.39	4723.92	4599.39	4599.87	4599.39	4599.39		782.98	4612.02	4443.23	3989.34	3894.09	4243.7	3894.09	3993.46	3894.09	3899	3894.09	3894.09
781.8	7124.48	7070.93	5865.38	3346.6	4500.43	3346.6	3393.18	3346.6	3351.78	3346.6	3346.6		782.1	6825.3	6757.68	5555.03	4588.36	5681.36	4588.36	4697.62	4588.36	4588.75	4588.36	4588.36		782.88	4528.89	4447.64	4001.82	3891.95	4242.16	3891.95	3983.11	3891.95	3896.4	3891.95	3891.95
781.7	7264.6	7193.12	6092.93	3331.18	4386.77	3331.18	3371.28	3331.18	3335.68	3331.18	3331.18		782	6915.52	6824.49	5664.79	4576.93	5640.76	4576.93	4672.49	4576.93	4577.24	4576.93	4576.93		782.78	4580.81	4451.94	4016.1	3889.89	4238.27	3889.89	3973.34	3889.89	3893.92	3889.89	3889.89
781.6	7382.38	7319.07	6321.77	3315.22	4274.18	3315.22	3349.65	3315.22	3319.15	3315.22	3315.22		781.9	6960.37	6891.83	5781.49	4565.12	5591.89	4565.12	4648.43	4565.12	4565.37	4565.12	4565.12		782.68	4375.4	4456.08	4032.09	3887.71	4231.85	3887.71	3963.91	3887.71	3891.34	3887.71	3887.71
781.5	7487.32	7445.9	6547.85	3298.78	4163.98	3298.78	3328.25	3298.78	3302.18	3298.78	3298.78		781.8	7010.94	6959.43	5903.98	4552.91	5535.74	4552.91	4625.32	4552.91	4553.11	4552.91	4552.91		782.58	4511.28	4460.4	4050.06	3885.55	4223.18	3885.55	3954.99	3885.55	3888.84	3885.55	3885.55
781.4	7555.75	7570.07	6766.6	3281.88	4057.25	3281.88	3307.03	3281.88	3284.8	3281.88	3281.88		781.7	7097.77	7026.86	6030.8	4540.28	5473.43	4540.28	4603.02	4540.28	4540.44	4540.28	4540.28		782.48	4552.52	4465.14	4070.08	3883.43	4212.39	3883.43	3946.57	3883.43	3886.39	3883.43	3883.43
781.3	7639	7687.52	6973.15	3264.5	3954.93	3264.5	3285.93	3264.5	3267.05	3264.5	3264.5		781.6	7185.8	7093.38	6160.12	4527.22	5406.16	4527.22	4581.42	4527.22	4527.35	4527.22	4527.22		782.38	4474.83	4470.49	4092.2	3881.34	4199.67	3881.34	3938.62	3881.34	3884	3881.34	3881.34
781.2	7739.2	7793.77	7162.55	3246.72	3857.57	3246.72	3264.9	3246.72	3248.93	3246.72	3246.72		781.5	7291.58	7157.98	6289.75	4513.69	5335.14	4513.69	4560.37	4513.69	4513.8	4513.69	4513.69		782.28	4535.15	4476.54	4116.27	3879.07	4185.08	3879.07	3930.94	3879.07	3881.47	3879.07	3879.07
781.1	7845.15	7884.23	7329.8	3228.5	3765.62	3228.5	3243.9	3228.5	3230.4	3228.5	3228.5		781.4	7370.64	7219.3	6417.25	4499.69	5261.59	4499.69	4539.77	4499.69	4499.77	4499.69	4499.69		782.18	4601.23	4483.73	4142.49	3876.86	4169.08	3876.86	3923.72	3876.86	3879.02	3876.86	3876.86
781	7923.48	7954.25	7470.18	3209.9	3679.35	3209.9	3222.9	3209.9	3211.53	3209.9	3209.9		781.3	7427.16	7275.76	6539.95	4485.23	5186.67	4485.23	4519.54	4485.23	4485.3	4485.23	4485.23		782.08	4428.7	4492.34	4170.9	3874.76	4152.01	3874.76	3917.01	3874.76	3876.7	3874.76	3874.76
780.9	7975.2	7999.7	7579.45	3190.93	3598.82	3190.93	3201.88	3190.93	3192.32	3190.93	3190.93		781.2	7489.43	7325.44	6654.98	4470.33	5111.46	4470.33	4499.6	4470.33	4470.37	4470.33	4470.33		781.98	4385.15	4502.27	4201.14	3872.49	4133.89	3872.49	3910.51	3872.49	3874.24	3872.49	3872.49
780.8	8008	8016.93	7654.18	3171.68	3524.03	3171.68	3180.88	3171.68	3172.88	3171.68	3171.68		781.1	7572.71	7366.37	6759.52	4455.08	5036.99	4455.08	4479.99	4455.08	4455.12	4455.08	4455.08		781.88	4699.08	4513.91	4233.33	3870.34	4115.24	3870.34	3904.47	3870.34	3871.89	3870.34	3870.34
780.7	8002.35	8003.15	7691.77	3152.28	3454.93	3152.28	3159.95	3152.28	3153.3	3152.28	3152.28		781	7559.33	7396.49	6850.78	4439.62	4964.17	4439.62	4460.75	4439.62	4439.65	4439.62	4439.62		781.78	4370.2	4527.16	4267.12	3868.12	4096.19	3868.12	3898.7	3868.12	3869.51	3868.12	3868.12
780.6	7957.3	7956.5	7690.68	3132.8	3391.32	3132.8	3139.22	3132.8	3133.68	3132.8	3132.8		780.9	7521.81	7413.68	6926.08	4424	4893.7	4424	4441.87	4424	4424.02	4424	4424		781.68	4685.55	4541.9	4302.19	3865.74	4076.88	3865.74	3893.09	3865.74	3866.99	3865.74	3865.74
780.5	7900.05	7876.15	7650.43	3113.38	3333	3113.38	3118.72	3113.38	3114.12	3113.38	3113.38		780.8	7518.83	7416.08	6983.12	4408.37	4826.24	4408.37	4423.44	4408.37	4408.39	4408.37	4408.37		781.58	4645.32	4558.11	4338.28	3863.29	4057.61	3863.29	3887.68	3863.29	3864.4	3863.29	3863.29
780.4	7845.6	7762.43	7571.77	3094.1	3279.68	3094.1	3098.55	3094.1	3094.75	3094.1	3094.1		780.7	7428.28	7402.12	7020.01	4392.87	4762.29	4392.87	4405.55	4392.87	4392.89	4392.87	4392.87		781.48	4489.4	4575.71	4375.14	3860.85	4038.7	3860.85	3882.58	3860.85	3861.84	3860.85	3860.85
780.3	7727.02	7616.77	7456.6	3075.12	3231.07	3075.12	3078.82	3075.12	3075.68	3075.12	3075.12		780.6	7369.76	7370.51	7035.29	4377.54	4702.12	4377.54	4388.16	4377.54	4377.55	4377.54	4377.54		781.38	4663.92	4594.23	4412.16	3858.26	4020.14	3858.26	3877.57	3858.26	3859.14	3858.26	3858.26
780.2	7546.5	7441.6	7307.7	3056.55	3186.93	3056.55	3059.6	3056.55	3057.03	3056.55	3056.55		780.5	7329.32	7320.49	7028.13	4362.44	4645.9	4362.44	4371.32	4362.44	4362.44	4362.44	4362.44		781.28	4581.59	4613.56	4449.1	3855.74	4002.28	3855.74	3872.87	3855.74	3856.52	3855.74	3855.74
780.1	7386.07	7240.2	7128.85	3038.47	3146.9	3038.47	3040.97	3038.47	3038.88	3038.47	3038.47		780.4	7219.19	7251.89	6998.38	4347.65	4593.76	4347.65	4355.05	4347.65	4347.66	4347.65	4347.65		781.18	4577.36	4633.1	4485.27	3853.16	3985.12	3853.16	3868.32	3853.16	3853.85	3853.16	3853.16
780	7185.23	7016.6	6924.48	3021.05	3110.78	3021.05	3023.1	3021.05	3021.38	3021.05	3021.05		780.3	7136.13	7165.04	6946.44	4333.15	4545.59	4333.15	4339.31	4333.15	4333.16	4333.15	4333.15		781.08	4718.23	4652.31	4520.06	3850.45	3968.68	3850.45	3863.84	3850.45	3851.06	3850.45	3850.45
779.9	6951.12	6775.27	6699.45	3004.4	3078.25	3004.4	3006.07	3004.4	3004.68	3004.4	3004.4		780.2	7072.73	7060.91	6873.46	4318.99	4501.33	4318.99	4324.09	4318.99	4318.99	4318.99	4318.99		780.98	4668.6	4670.84	4553.07	3847.81	3953.2	3847.81	3859.62	3847.81	3848.36	3847.81	3847.81
779.8	6694.38	6520.95	6458.85	2988.6	3049.07	2988.6	2989.97	2988.6	2988.85	2988.6	2988.6		780.1	6973.24	6941.07	6781.21	4305.26	4460.9	4305.26	4309.47	4305.26	4305.26	4305.26	4305.26		780.88	4539.73	4687.89	4583.51	3845.05	3938.55	3845.05	3855.45	3845.05	3845.54	3845.05	3845.05
779.7	6395.98	6258.38	6207.77	2973.75	3023.05	2973.75	2974.88	2973.75	2973.95	2973.75	2973.75		780	6835.39	6807.49	6671.89	4291.99	4424.11	4291.99	4295.46	4291.99	4291.99	4291.99	4291.99		780.78	4746.23	4702.73	4610.62	3842.03	3924.57	3842.03	3851.17	3842.03	3842.46	3842.03	3842.03
779.6	6127.57	5992.2	5951.18	2959.93	2999.9	2959.93	2960.85	2959.93	2960.1	2959.93	2959.93		779.9	6692.63	6662.53	6548.12	4279.25	4390.81	4279.25	4282.1	4279.25	4279.25	4279.25	4279.25		780.68	4954.12	4715.07	4634.16	3839.05	3911.57	3839.05	3847.06	3839.05	3839.43	3839.05	3839.05
779.5	5857.68	5726.7	5693.57	2947.15	2979.4	2947.15	2947.9	2947.15	2947.3	2947.15	2947.15		779.8	6543.32	6508.82	6412.79	4267.14	4360.83	4267.14	4269.47	4267.14	4267.14	4267.14	4267.14		780.58	4650.13	4724.3	4653.53	3836.04	3899.46	3836.04	3843.05	3836.04	3836.38	3836.04	3836.04
779.4	5581.75	5465.73	5439.12	2935.45	2961.32	2935.45	2936.05	2935.45	2935.57	2935.45	2935.45		779.7	6394.41	6349.03	6268.85	4255.67	4333.95	4255.67	4257.58	4255.67	4255.67	4255.67	4255.67		780.48	4695.35	4729.76	4668.12	3832.86	3888.07	3832.86	3838.97	3832.86	3833.15	3832.86	3832.86
779.3	5305.18	5212.62	5191.38	2924.82	2945.47	2924.82	2925.3	2924.82	2924.93	2924.82	2924.82		779.6	6275.56	6185.85	6119.25	4244.86	4309.92	4244.86	4246.41	4244.86	4244.86	4244.86	4244.86		780.38	4784.55	4731.23	4677.78	3829.7	3877.55	3829.7	3835.03	3829.7	3829.95	3829.7	3829.7
779.2	5002.52	4970.2	4953.3	2915.28	2931.7	2915.28	2915.65	2915.28	2915.35	2915.28	2915.28		779.5	6125.79	6021.87	5966.82	4234.72	4288.51	4234.72	4235.98	4234.72	4234.72	4234.72	4234.72		780.28	4687.2	4728.51	4682.35	3826.7	3867.99	3826.7	3831.34	3826.7	3826.93	3826.7	3826.7
779.1	4737.93	4740.65	4727.27	2906.75	2919.75	2906.75	2907.05	2906.75	2906.82	2906.75	2906.75		779.4	5970.45	5859.5	5814.24	4225.31	4269.55	4225.31	4226.32	4225.31	4225.31	4225.31	4225.31		780.18	4713.53	4721.23	4681.52	3823.7	3859.18	3823.7	3827.74	3823.7	3823.91	3823.7	3823.7
779	4518.5	4525.57	4515.05	2899.25	2909.47	2899.25	2899.5	2899.25	2899.3	2899.25	2899.25		779.3	5778.24	5700.91	5663.87	4216.63	4252.84	4216.63	4217.45	4216.63	4216.63	4216.63	4216.63		780.08	4619.41	4709.16	4675.15	3820.62	3850.97	3820.62	3824.12	3820.62	3820.8	3820.62	3820.62
778.9	4293.12	4326.1	4317.82	2892.68	2900.7	2892.68	2892.88	2892.68	2892.72	2892.68	2892.68		779.2	5612.31	5547.95	5517.79	4208.71	4238.2	4208.71	4209.37	4208.71	4208.71	4208.71	4208.71		779.98	4811.3	4692.44	4663.42	3817.57	3843.41	3817.57	3820.59	3817.57	3817.72	3817.57	3817.57
778.8	4087.75	4142.73	4136.3	2886.95	2893.2	2886.95	2887.12	2886.95	2887	2886.95	2886.95		779.1	5474.5	5402.12	5377.69	4201.56	4225.45	4201.56	4202.09	4201.56	4201.56	4201.56	4201.56		779.88	4743.02	4671.1	4646.44	3814.45	3836.36	3814.45	3817.05	3814.45	3814.59	3814.45	3814.45
778.7	3924.97	3975.7	3970.7	2882	2886.85	2882	2882.12	2882	2882.05	2882	2882		779	5330.52	5264.56	5244.87	4195.09	4214.36	4195.09	4195.52	4195.09	4195.09	4195.09	4195.09		779.78	4759.35	4645.45	4624.57	3811.36	3829.87	3811.36	3813.61	3811.36	3811.47	3811.36	3811.36
778.6	3762.55	3824.78	3820.93	2877.75	2881.5	2877.75	2877.85	2877.75	2877.78	2877.75	2877.75		778.9	5244.54	5136.06	5120.27	4189.27	4204.72	4189.27	4189.61	4189.27	4189.27	4189.27	4189.27		779.68	4662.84	4615.88	4598.27	3808.32	3823.89	3808.32	3810.26	3808.32	3808.43	3808.32	3808.32
778.5	3615.95	3689.5	3686.53	2874.12	2876.97	2874.12	2874.2	2874.12	2874.15	2874.12	2874.12		778.8	5113.6	5017.18	5004.57	4184.04	4196.38	4184.04	4184.31	4184.04	4184.04	4184.04	4184.04		779.58	4516.16	4582.9	4568.11	3805.47	3818.52	3805.47	3807.14	3805.47	3805.57	3805.47	3805.47
778.4	3515.85	3569.12	3566.85	2870.97	2873.18	2870.97	2871.03	2870.97	2871	2870.97	2870.97		778.7	4985.96	4908.16	4898.14	4179.37	4189.17	4179.37	4179.58	4179.37	4179.37	4179.37	4179.37		779.48	4523.63	4546.95	4534.57	3802.76	3813.64	3802.76	3804.18	3802.76	3802.84	3802.76	3802.76
778.3	3448.38	3462.78	3461.03	2868.28	2869.95	2868.28	2868.32	2868.28	2868.28	2868.28	2868.28		778.6	4896.66	4809.01	4801.09	4175.2	4182.94	4175.2	4175.37	4175.2	4175.2	4175.2	4175.2		779.38	4533.41	4508.59	4498.27	3800.2	3809.24	3800.2	3801.42	3800.2	3800.27	3800.2	3800.2
778.2	3366.4	3369.43	3368.12	2865.93	2867.2	2865.93	2865.97	2865.93	2865.95	2865.93	2865.93		778.5	4807.52	4719.63	4713.4	4171.55	4177.65	4171.55	4171.69	4171.55	4171.55	4171.55	4171.55		779.28	4525.81	4468.35	4459.77	3797.79	3805.27	3797.79	3798.82	3797.79	3797.85	3797.79	3797.79
778.1	3299.88	3288.03	3287.03	2863.85	2864.8	2863.85	2863.88	2863.85	2863.88	2863.85	2863.85		778.4	4700.25	4639.65	4634.78	4168.37	4173.14	4168.37	4168.47	4168.37	4168.37	4168.37	4168.37		779.18	4433.66	4426.72	4419.62	3795.45	3801.61	3795.45	3796.33	3795.45	3795.5	3795.45	3795.45
778	3272.9	3217.45	3216.72	2862	2862.72	2862	2862.03	2862	2862	2862	2862		778.3	4637.89	4568.58	4564.78	4165.55	4169.27	4165.55	4165.63	4165.55	4165.55	4165.55	4165.55		779.08	4399.01	4384.26	4378.4	3793.18	3798.24	3793.18	3793.93	3793.18	3793.22	3793.18	3793.18
777.9	3226.38	3156.68	3156.12	2860.38	2860.9	2860.38	2860.38	2860.38	2860.38	2860.38	2860.38		778.2	4601.59	4505.86	4502.92	4163.07	4165.95	4163.07	4163.13	4163.07	4163.07	4163.07	4163.07		778.98	4412.66	4341.57	4336.76	3791.07	3795.2	3791.07	3791.7	3791.07	3791.1	3791.07	3791.07
777.8	3177.4	3104.65	3104.22	2858.9	2859.28	2858.9	2858.9	2858.9	2858.9	2858.9	2858.9		778.1	4550.63	4450.89	4448.62	4160.89	4163.11	4160.89	4160.94	4160.89	4160.89	4160.89	4160.89		778.88	4286.45	4299.15	4295.22	3789.11	3792.47	3789.11	3789.64	3789.11	3789.14	3789.11	3789.11
777.7	3154.5	3060.32	3060.03	2857.55	2857.85	2857.55	2857.55	2857.55	2857.55	2857.55	2857.55		778	4492.42	4403.03	4401.28	4158.98	4160.69	4158.98	4159.02	4158.98	4158.98	4158.98	4158.98		778.78	4293.52	4257.48	4254.26	3787.32	3790.05	3787.32	3787.78	3787.32	3787.36	3787.32	3787.32
777.6	3126.95	3022.8	3022.57	2856.32	2856.55	2856.32	2856.35	2856.32	2856.32	2856.32	2856.32		777.9	4419.39	4361.61	4360.28	4157.31	4158.61	4157.31	4157.34	4157.31	4157.31	4157.31	4157.31		778.68	4157.58	4216.84	4214.23	3785.64	3787.84	3785.64	3786.02	3785.64	3785.66	3785.64	3785.64
777.5	3108.4	2991.2	2991.03	2855.22	2855.38	2855.22	2855.22	2855.22	2855.22	2855.22	2855.22		777.8	4394.57	4326	4324.99	4155.86	4156.85	4155.86	4155.89	4155.86	4155.86	4155.86	4155.86		778.58	4260.7	4177.7	4175.58	3784.16	3785.93	3784.16	3784.49	3784.16	3784.18	3784.16	3784.16
777.4	3084.4	2964.7	2964.6	2854.2	2854.32	2854.2	2854.2	2854.2	2854.2	2854.2	2854.2		777.7	4370.98	4295.6	4294.83	4154.62	4155.37	4154.62	4154.64	4154.62	4154.62	4154.62	4154.62		778.48	4091.28	4140.27	4138.55	3782.82	3784.24	3782.82	3783.09	3782.82	3782.84	3782.82	3782.82
777.3	3069.15	2942.62	2942.53	2853.28	2853.35	2853.28	2853.28	2853.28	2853.28	2853.28	2853.28		777.6	4332.42	4269.74	4269.16	4153.53	4154.09	4153.53	4153.54	4153.53	4153.53	4153.53	4153.53		778.38	4077.78	4104.84	4103.45	3781.7	3782.84	3781.7	3781.93	3781.7	3781.72	3781.7	3781.7
777.2	3050.35	2924.3	2924.25	2852.4	2852.47	2852.4	2852.4	2852.4	2852.4	2852.4	2852.4		777.5	4343.62	4247.82	4247.39	4152.51	4152.93	4152.51	4152.52	4152.51	4152.51	4152.51	4152.51		778.28	3960.72	4071.45	4070.34	3780.68	3781.59	3780.68	3780.88	3780.68	3780.7	3780.68	3780.68
777.1	3019.97	2909.2	2909.15	2851.62	2851.68	2851.62	2851.62	2851.62	2851.62	2851.62	2851.62		777.4	4342.95	4229.35	4229.03	4151.56	4151.88	4151.56	4151.57	4151.56	4151.56	4151.56	4151.56		778.18	4013.33	4040.26	4039.36	3779.8	3780.51	3779.8	3779.95	3779.8	3779.8	3779.8	3779.8
777	3002.47	2896.8	2896.75	2850.93	2850.95	2850.93	2850.93	2850.93	2850.93	2850.93	2850.93		777.3	4310.73	4213.86	4213.62	4150.69	4150.93	4150.69	4150.7	4150.69	4150.69	4150.69	4150.69		778.08	4055.39	4011.19	4010.49	3778.91	3779.48	3778.91	3779.05	3778.91	3778.93	3778.91	3778.91
776.9	2984.35	2886.65	2886.62	2850.28	2850.3	2850.28	2850.3	2850.28	2850.28	2850.28	2850.28		777.2	4289.62	4200.88	4200.71	4149.85	4150.02	4149.85	4149.85	4149.85	4149.85	4149.85	4149.85		777.98	4080.28	3984.32	3983.76	3778.09	3778.53	3778.09	3778.2	3778.09	3778.09	3778.09	3778.09
776.8	2990.5	2878.4	2878.38	2849.7	2849.72	2849.7	2849.7	2849.7	2849.7	2849.7	2849.7		777.1	4309.51	4190.04	4189.91	4149.01	4149.14	4149.01	4149.01	4149.01	4149.01	4149.01	4149.01		777.88	4001.72	3959.64	3959.2	3777.3	3777.65	3777.3	3777.39	3777.3	3777.31	3777.3	3777.3
776.7	2976.85	2871.68	2871.68	2849.15	2849.18	2849.15	2849.15	2849.15	2849.15	2849.15	2849.15		777	4328.81	4181.05	4180.96	4148.22	4148.32	4148.22	4148.23	4148.22	4148.22	4148.22	4148.22		777.78	3882.52	3937.03	3936.68	3776.51	3776.78	3776.51	3776.59	3776.51	3776.51	3776.51	3776.51
776.6	2972.57	2866.22	2866.22	2848.65	2848.65	2848.65	2848.65	2848.65	2848.65	2848.65	2848.65		776.9	4287.95	4173.65	4173.58	4147.52	4147.58	4147.52	4147.52	4147.52	4147.52	4147.52	4147.52		777.68	4033.59	3916.58	3916.3	3775.84	3776.05	3775.84	3775.9	3775.84	3775.84	3775.84	3775.84
776.5	2959.93	2861.82	2861.82	2848.15	2848.15	2848.15	2848.15	2848.15	2848.15	2848.15	2848.15		776.8	4230.1	4167.58	4167.53	4146.87	4146.92	4146.87	4146.87	4146.87	4146.87	4146.87	4146.87		777.58	3864.45	3898.15	3897.93	3775.26	3775.42	3775.26	3775.32	3775.26	3775.26	3775.26	3775.26
776.4	2946.07	2858.28	2858.28	2847.7	2847.7	2847.7	2847.7	2847.7	2847.7	2847.7	2847.7		776.7	4220.04	4162.64	4162.6	4146.32	4146.35	4146.32	4146.32	4146.32	4146.32	4146.32	4146.32		777.48	3939.86	3881.55	3881.38	3774.68	3774.8	3774.68	3774.72	3774.68	3774.68	3774.68	3774.68
776.3	2950.43	2855.43	2855.43	2847.28	2847.28	2847.28	2847.28	2847.28	2847.28	2847.28	2847.28		776.6	4218.62	4158.67	4158.65	4145.87	4145.9	4145.87	4145.87	4145.87	4145.87	4145.87	4145.87		777.38	4010.75	3866.74	3866.61	3774.17	3774.26	3774.17	3774.2	3774.17	3774.18	3774.17	3774.17
776.2	2928.1	2853.12	2853.12	2846.9	2846.9	2846.9	2846.9	2846.9	2846.9	2846.9	2846.9		776.5	4220.92	4155.48	4155.46	4145.49	4145.5	4145.49	4145.49	4145.49	4145.49	4145.49	4145.49		777.28	3764.07	3853.65	3853.55	3773.78	3773.86	3773.78	3773.82	3773.78	3773.79	3773.78	3773.78
776.1	2926.62	2851.28	2851.28	2846.53	2846.53	2846.53	2846.53	2846.53	2846.53	2846.53	2846.53		776.4	4221.55	4152.87	4152.86	4145.11	4145.12	4145.11	4145.11	4145.11	4145.11	4145.11	4145.11		777.18	3856.34	3842.06	3841.98	3773.43	3773.48	3773.43	3773.45	3773.43	3773.43	3773.43	3773.43
776	2944.55	2849.78	2849.78	2846.18	2846.18	2846.18	2846.18	2846.18	2846.18	2846.18	2846.18		776.3	4222.03	4150.75	4150.74	4144.75	4144.75	4144.75	4144.75	4144.75	4144.75	4144.75	4144.75		777.08	3824.8	3831.82	3831.76	3773.06	3773.1	3773.06	3773.08	3773.06	3773.06	3773.06	3773.06
775.9	2928.15	2848.57	2848.57	2845.85	2845.85	2845.85	2845.85	2845.85	2845.85	2845.85	2845.85		776.2	4202.5	4149.04	4149.03	4144.42	4144.43	4144.42	4144.42	4144.42	4144.42	4144.42	4144.42		776.98	3943.8	3822.95	3822.89	3772.84	3772.86	3772.84	3772.85	3772.84	3772.84	3772.84	3772.84
775.8	2909.45	2847.57	2847.57	2845.55	2845.55	2845.55	2845.55	2845.55	2845.55	2845.55	2845.55		776.1	4176.48	4147.68	4147.67	4144.14	4144.15	4144.14	4144.14	4144.14	4144.14	4144.14	4144.14		776.88	3804.18	3815.16	3815.12	3772.59	3772.61	3772.59	3772.59	3772.59	3772.59	3772.59	3772.59
775.7	2896.3	2846.78	2846.78	2845.25	2845.25	2845.25	2845.25	2845.25	2845.25	2845.25	2845.25		776	4178.46	4146.63	4146.63	4143.94	4143.94	4143.94	4143.94	4143.94	4143.94	4143.94	4143.94		776.78	3803.26	3808.41	3808.38	3772.38	3772.39	3772.38	3772.39	3772.38	3772.38	3772.38	3772.38
775.6	2903.78	2846.15	2846.15	2845.03	2845.03	2845.03	2845.03	2845.03	2845.03	2845.03	2845.03		775.9	4144.03	4145.85	4145.85	4143.81	4143.81	4143.81	4143.81	4143.81	4143.81	4143.81	4143.81		776.68	3786.2	3802.53	3802.51	3772.16	3772.16	3772.16	3772.16	3772.16	3772.16	3772.16	3772.16
775.5	2882.6	2845.65	2845.65	2844.82	2844.82	2844.82	2844.82	2844.82	2844.82	2844.82	2844.82		775.8	4143.08	4145.26	4145.26	4143.73	4143.73	4143.73	4143.73	4143.73	4143.73	4143.73	4143.73		776.58	3854.05	3797.48	3797.46	3771.95	3771.97	3771.95	3771.96	3771.95	3771.95	3771.95	3771.95
775.4	2884.6	2845.25	2845.25	2844.65	2844.65	2844.65	2844.65	2844.65	2844.65	2844.65	2844.65		775.7	4162.78	4144.78	4144.78	4143.62	4143.62	4143.62	4143.62	4143.62	4143.62	4143.62	4143.62		776.48	3901.7	3793.09	3793.08	3771.73	3771.74	3771.73	3771.74	3771.73	3771.73	3771.73	3771.73
775.3	2873.57	2844.95	2844.95	2844.5	2844.5	2844.5	2844.5	2844.5	2844.5	2844.5	2844.5		775.6	4190.42	4144.38	4144.38	4143.52	4143.52	4143.52	4143.52	4143.52	4143.52	4143.52	4143.52		776.38	3843.39	3789.28	3789.28	3771.47	3771.48	3771.47	3771.48	3771.47	3771.47	3771.47	3771.47
775.2	2854.38	2844.72	2844.72	2844.4	2844.4	2844.4	2844.4	2844.4	2844.4	2844.4	2844.4		775.5	4182.66	4144.02	4144.02	4143.38	4143.38	4143.38	4143.38	4143.38	4143.38	4143.38	4143.38		776.28	3848.89	3786	3785.99	3771.2	3771.2	3771.2	3771.2	3771.2	3771.2	3771.2	3771.2
775.1	2852.15	2844.55	2844.55	2844.3	2844.3	2844.3	2844.3	2844.3	2844.3	2844.3	2844.3		775.4	4170.59	4143.7	4143.7	4143.22	4143.22	4143.22	4143.22	4143.22	4143.22	4143.22	4143.22		776.18	3805.99	3783.19	3783.18	3770.94	3770.95	3770.94	3770.95	3770.94	3770.94	3770.94	3770.94
775	2835.45	2844.43	2844.43	2844.25	2844.25	2844.25	2844.25	2844.25	2844.25	2844.25	2844.25		775.3	4171.53	4143.4	4143.4	4143.05	4143.05	4143.05	4143.05	4143.05	4143.05	4143.05	4143.05		776.08	3839.72	3780.88	3780.88	3770.78	3770.78	3770.78	3770.78	3770.78	3770.78	3770.78	3770.78
774.9	2837.53	2837.65											775.2	4171.3	4143.15	4143.15	4142.89	4142.89	4142.89	4142.89	4142.89	4142.89	4142.89	4142.89		775.98	3754.41	3778.89	3778.89	3770.59	3770.59	3770.59	3770.59	3770.59	3770.59	3770.59	3770.59
774.8	2841.75	2841.85											775.1	4177.83	4142.93	4142.93	4142.74	4142.74	4142.74	4142.74	4142.74	4142.74	4142.74	4142.74		775.88	3874.72	3777.26	3777.26	3770.47	3770.47	3770.47	3770.47	3770.47	3770.47	3770.47	3770.47
774.7	2841.53	2841.57											775	4152.51	4142.72	4142.72	4142.58	4142.58	4142.58	4142.58	4142.58	4142.58	4142.58	4142.58		775.78	3765.05	3775.78	3775.77	3770.23	3770.23	3770.23	3770.23	3770.23	3770.23	3770.23	3770.23
774.6	2838.1	2838.12											774.9	4108.42	4108.51											775.68	3963.23	3774.57	3774.57	3770.07	3770.07	3770.07	3770.07	3770.07	3770.07	3770.07	3770.07
774.5	2817.03	2817.05											774.8	4102.87	4102.94											775.58	3734.83	3773.45	3773.45	3769.8	3769.8	3769.8	3769.8	3769.8	3769.8	3769.8	3769.8
774.4	2815.82	2815.85											774.7	4093.27	4093.32											775.48	3904.61	3772.55	3772.55	3769.61	3769.61	3769.61	3769.61	3769.61	3769.61	3769.61	3769.61
774.3	2830.18	2830.18											774.6	4082.16	4082.19											775.38	3760.41	3771.8	3771.8	3769.43	3769.43	3769.43	3769.43	3769.43	3769.43	3769.43	3769.43
774.2	2806.3	2806.32											774.5	4094.52	4094.54											775.28	3746.03	3771.31	3771.31	3769.41	3769.41	3769.41	3769.41	3769.41	3769.41	3769.41	3769.41
774.1	2800.28	2800.3											774.4	4091.57	4091.59											775.18	3721.97	3770.84	3770.84	3769.32	3769.32	3769.32	3769.32	3769.32	3769.32	3769.32	3769.32
774	2807.03	2807.03											774.3	4107.05	4107.06											775.08	3851.8	3770.52	3770.52	3769.32	3769.32	3769.32	3769.32	3769.32	3769.32	3769.32	3769.32
773.9	2787.7	2787.7											774.2	4083.73	4083.74											774.98	3819.26	3770.26	3770.26	3769.3	3769.3	3769.3	3769.3	3769.3	3769.3	3769.3	3769.3
773.8	2767.22	2767.25											774.1	4068.85	4068.86											774.88	3645.01	3645.76
773.7	2769	2769											774	4086.15	4086.15											774.78	3808.47	3809.07
773.6	2782.53	2782.53											773.9	4077.32	4077.32											774.68	3643.34	3643.8
773.5	2775.62	2775.62											773.8	4065.7	4065.7											774.58	3940.32	3940.68
773.4	2760.4	2760.4											773.7	4073.57	4073.57											774.48	3785.14	3785.43
773.3	2751.12	2751.12											773.6	4086.44	4086.44											774.38	3815.41	3815.63
773.2	2735.55	2735.55											773.5	4080.43	4080.43											774.28	3751.62	3751.79
773.1	2734.03	2734.03											773.4	4055.26	4055.26											774.18	3739.57	3739.7
773	2710.5	2710.5											773.3	4024.33	4024.33											774.08	3771.09	3771.18
772.9	2723.6	2723.6											773.2	4000.24	4000.24											773.98	3803.57	3803.64
772.8	2742.07	2742.07											773.1	4032.07	4032.07											773.88	3810.8	3810.86
772.7	2719.47	2719.47											773	4043.87	4043.87											773.78	3673.51	3673.55
772.6	2704.75	2704.75											772.9	4068.55	4068.55											773.68	3796.96	3796.99
772.5	2692.5	2692.5											772.8	4073.13	4073.13											773.58	3852.31	3852.34
772.4	2682.6	2682.6											772.7	4029.67	4029.67											773.48	3658.47	3658.49
772.3	2674.6	2674.6											772.6	4008.13	4008.13											773.38	3712.05	3712.06
772.2	2649.6	2649.6											772.5	3989.06	3989.06											773.28	3756.57	3756.57
772.1	2640.3	2640.3											772.4	3973.86	3973.86											773.18	3704.39	3704.39
772	2624.28	2624.28											772.3	3974.07	3974.07											773.08	3527.8	3527.81
771.9	2638.62	2638.62											772.2	3963.71	3963.71											772.98	3836.14	3836.14
771.8	2632.53	2632.53											772.1	3922.37	3922.37											772.88	3793.72	3793.72
771.7	2603.28	2603.28											772	3918.09	3918.09											772.78	3818.97	3818.97
771.6	2567.72	2567.72											771.9	3914.72	3914.72											772.68	3907.41	3907.41
771.5	2573.75	2573.75											771.8	3878.46	3878.46											772.58	3573.09	3573.09
771.4	2552.45	2552.45											771.7	3875.44	3875.44											772.48	3751.23	3751.23
771.3	2556.9	2556.9											771.6	3910.98	3910.98											772.38	3701.67	3701.67
771.2	2550.25	2550.25											771.5	3929.79	3929.79											772.28	3802.41	3802.41
771.1	2526.85	2526.85											771.4	3910.63	3910.63											772.18	3722.07	3722.07
771	2499.36	2499.36											771.3	3883.34	3883.34											772.08	3828.97	3828.97
770.9	2488.68	2488.68											771.2	3860.62	3860.62											771.98	3742.95	3742.95
770.8	2478.49	2478.49											771.1	3853.33	3853.33											771.88	3559.12	3559.12
770.7	2456.07	2456.07											771	3857.13	3857.13											771.78	3591	3591
770.6	2452.26	2452.26											770.9	3847.36	3847.36											771.68	3821.84	3821.84

## Sheet: Fig 2C
Co K-edge
Energy (eV)	Co foil	CoO	H-COP-Co	S-COP-Co	COP@ZIF	ZIF-67
7513.99	0.00196	0.0052	0.000503	-0.0477	-0.0256	0.003
7519.03	0.00166	0.00485	-0.000201	-0.0483	-0.0258	0.00265
7524.05	0.00141	0.00433	-0.000714	-0.0488	-0.0255	0.00252
7529.1	0.0012	0.00394	-0.000814	-0.0454	-0.0243	0.00214
7534.14	0.00107	0.00353	-0.00083	-0.0411	-0.0224	0.00205
7539.15	0.00101	0.0032	-0.000664	-0.0407	-0.0214	0.00189
7544.07	0.000699	0.00285	-0.000416	-0.0364	-0.0193	0.00174
7549.04	0.000663	0.00252	-8.39e-05	-0.0316	-0.0167	0.00177
7554	0.000655	0.00233	0.000268	-0.0267	-0.014	0.00126
7558.97	0.00058	0.00207	0.000575	-0.0212	-0.0116	0.00112
7563.96	0.000413	0.00178	0.000903	-0.0157	-0.00909	0.00102
7568.97	0.00027	0.00148	0.00117	-0.00999	-0.0062	0.00104
7573.98	0.00026	0.00125	0.00155	-0.00581	-0.00375	0.000615
7579	0.000227	0.00102	0.00201	-0.000881	-0.00142	0.000448
7584.01	0.000222	0.000771	0.00235	0.00354	0.00101	0.000344
7589.01	0.000238	0.000593235	0.00246	0.00688	0.00268	6.68e-05
7594	0.000183	0.000358291	0.00246	0.00951	0.00423	-6.45e-05
7599	0.00014	0.000164117	0.00141	0.011	0.00521	7.14e-05
7604	-0.00165	2.79764e-05	-0.0067	0.00891	0.00439	-9.5e-05
7609	-1.75e-06	-0.000106811	0.00128	0.00677	0.00358	-0.000108
7613.99	-7.94e-05	-0.00020084	0.000762	0.00668	0.00346	-6.23e-05
7619	-0.000193	-0.00042079	0.000334	0.00434	0.00244	-9.37e-05
7623.99	-0.000269	-0.000604448	-0.000241	0.0025	0.00178	-0.000523
7628.98	-0.000369	-0.000779701	-0.000803	-0.000344	0.000326	-0.000649
7634	-0.000486	-0.000988991	-0.0013	-0.00303	-0.000604	-0.00066
7638.98	-0.000641	-0.00108	-0.00198	-0.00573	-0.00179	-0.000738
7644	-0.000635	-0.00112	-0.00256	-0.00845	-0.00275	-0.000563
7649	-0.000592	-0.00109	-0.00304	-0.0106	-0.00367	-0.000782
7654.01	-0.000437	-0.00112	-0.00322	-0.0114	-0.00405	-0.000663
7658.99	-0.000213	-0.00112	-0.00321	-0.0113	-0.00397	-0.00075
7663.99	8.67e-05	-0.0011	-0.00297	-0.0103	-0.00349	-0.000527
7668.99	0.000449	-0.000991061	-0.00253	-0.00727	-0.00214	-0.000412
7673.99	0.000927	-0.000692261	-0.00199	-0.0045	-0.000773	0.00012
7678.99	0.00157	-0.000354389	-0.00109	-0.000335	0.00132	0.000833
7683.98	0.00266	0.000207331	3.74e-06	0.00313	0.0032	0.00127
7688.97	0.00377	0.000893355	0.00128	0.00756	0.00537	0.00201
7689.5	0.00412	0.00104	0.00138	0.00747	0.00555	0.00216
7689.99	0.00404	0.00115	0.00146	0.00721	0.00587	0.0023
7690.46	0.00414	0.00128	0.00154	0.00673	0.00604	0.00244
7690.94	0.004	0.00145	0.00173	0.0064	0.00616	0.00258
7691.48	0.00418	0.00157	0.00183	0.00594	0.00639	0.00274
7692.05	0.00436	0.00177	0.00203	0.00625	0.00668	0.0029
7692.5	0.00454	0.00195	0.00218	0.00607	0.00692	0.00303
7692.93	0.00453	0.0021	0.00225	0.00586	0.0071	0.00316
7693.46	0.00477	0.00224	0.00229	0.00558	0.00725	0.00331
7693.96	0.00496	0.00241	0.0024	0.00526	0.00741	0.00346
7694.48	0.00512	0.00255	0.0025	0.00478	0.00754	0.00363
7694.98	0.00529	0.0027	0.00258	0.00437	0.00769	0.00387
7695.47	0.00547	0.0029	0.00277	0.00395	0.00789	0.00399
7695.93	0.00565	0.00307	0.00291	0.00334	0.00794	0.00403
7696.47	0.00597	0.00332	0.00317	0.00332	0.00821	0.00405
7697.05	0.00628	0.00358	0.00338	0.00352	0.00859	0.00418
7697.53	0.00657	0.0038	0.0036	0.00365	0.009	0.00447
7697.94	0.00689	0.00405	0.00382	0.00304	0.00909	0.00497
7698.47	0.00748	0.00439	0.00402	0.00266	0.00948	0.00546
7698.97	0.00793	0.00468	0.00423	0.00223	0.00973	0.00583
7699.51	0.00836	0.00503	0.00456	0.00214	0.0101	0.00651
7699.98	0.00874	0.00546	0.00481	0.00198	0.0104	0.00659
7700.47	0.00921	0.00586	0.00513	0.00138	0.0105	0.00701
7700.93	0.0098	0.00632	0.00551	0.00122	0.0109	0.00731
7701.47	0.0109	0.00688	0.00597	0.00119	0.0114	0.00806
7702	0.0122	0.00739	0.00635	0.00118	0.0119	0.00843
7702.61	0.0129	0.00794	0.0068	0.00219	0.0129	0.00923
7702.92	0.0135	0.00826	0.00709	0.00221	0.0134	0.00972
7703.47	0.0148	0.00911	0.00771	0.00222	0.0142	0.0105
7703.97	0.0162	0.01001	0.00834	0.00209	0.015	0.0115
7704.49	0.0178	0.01121	0.00897	0.00197	0.0161	0.0125
7704.99	0.0196	0.01256	0.00975	0.00261	0.0173	0.0141
7705.46	0.0218	0.0143	0.0107	0.0029	0.0188	0.0154
7705.94	0.0254	0.01761	0.0121	0.00335	0.0213	0.0176
7706.47	0.0313	0.02393	0.0141	0.00475	0.0255	0.021
7707.01	0.0385	0.03184	0.0163	0.00703	0.0309	0.0272
7707.61	0.0479	0.04312	0.0202	0.00997	0.039	0.0413
7707.93	0.0592	0.0502	0.0246	0.0128	0.0494	0.0552
7708.46	0.0974	0.05912	0.0343	0.0193	0.087	0.0903
7708.97	0.141493	0.05585	0.0431	0.0246	0.120742	0.120872
7709.48	0.187828	0.05181	0.0461	0.028	0.12213	0.115106
7709.99	0.221972	0.05325	0.0443	0.0288	0.10046	0.0913
7710.46	0.254181	0.0562	0.0415	0.0274	0.0782	0.0717
7710.94	0.287479	0.0599	0.0411	0.0257	0.0655	0.0616
7711.45	0.316717	0.06464	0.043	0.027	0.058	0.0547
7712	0.33363	0.06985	0.0454	0.0319	0.0546	0.0507
7712.61	0.34291	0.07593	0.0486	0.0374	0.0553	0.0528
7712.95	0.34759	0.08096	0.0521	0.0413	0.0578	0.0577
7713.44	0.351957	0.09247	0.0596	0.0499	0.0689	0.0694
7713.96	0.354358	0.11368	0.071	0.0576	0.087	0.0909
7714.48	0.360948	0.14242	0.0875	0.0697	0.117877	0.125055
7714.98	0.371671	0.17555	0.105588	0.0839	0.150719	0.167409
7715.47	0.389182	0.21574	0.131189	0.10539	0.19361	0.218174
7715.95	0.415503	0.27136	0.167346	0.140172	0.250234	0.271809
7716.45	0.449592	0.33698	0.21528	0.194182	0.327427	0.334077
7717	0.480806	0.38964	0.264804	0.253796	0.411097	0.416816
7717.6	0.504616	0.42679	0.314438	0.304971	0.479834	0.512472
7717.96	0.522081	0.44907	0.360795	0.346917	0.528829	0.566986
7718.44	0.559303	0.48819	0.43881	0.448495	0.609589	0.625572
7718.98	0.592258	0.54849	0.510546	0.558881	0.656444	0.675748
7719.46	0.62023	0.60871	0.568952	0.672395	0.69043	0.712753
7719.98	0.642677	0.67347	0.624662	0.783343	0.719315	0.747786
7720.48	0.662877	0.73981	0.692012	0.897049	0.745577	0.776794
7720.96	0.685781	0.81649	0.785014	1.0333	0.77156	0.800853
7721.43	0.712374	0.89459	0.899219	1.18343	0.803773	0.826545
7722	0.740496	0.95029	1.01651	1.31645	0.848446	0.862637
7722.59	0.7616	0.98248	1.10922	1.4018	0.886703	0.90703
7722.95	0.775895	1.00136	1.18233	1.45347	0.913101	0.933948
7723.43	0.806254	1.03269	1.29115	1.54901	0.965655	0.96739
7723.97	0.834138	1.08557	1.36476	1.61886	1.01178	1.00492
7724.47	0.855797	1.13523	1.39933	1.65838	1.05344	1.03811
7724.98	0.871341	1.17815	1.41389	1.67339	1.09159	1.07109
7725.48	0.882761	1.21478	1.42336	1.67408	1.12427	1.10049
7725.96	0.893442	1.25829	1.43458	1.66216	1.15605	1.12369
7726.44	0.902783	1.3157	1.44639	1.63576	1.18089	1.14149
7726.97	0.909553	1.36949	1.45279	1.60252	1.19414	1.15523
7727.56	0.913772	1.39969	1.45346	1.57328	1.19956	1.16379
7728.01	0.916285	1.41065	1.45039	1.55149	1.20115	1.16797
7728.42	0.91925	1.41332	1.4372	1.51314	1.20136	1.17092
7728.98	0.922117	1.37995	1.40702	1.46097	1.20128	1.17573
7729.46	0.923784	1.32804	1.36537	1.42057	1.20555	1.18105
7729.99	0.925787	1.26063	1.31835	1.38013	1.21203	1.1884
7730.5	0.928532	1.20267	1.27097	1.34686	1.21711	1.19499
7730.97	0.932937	1.14779	1.2171	1.31355	1.22231	1.19914
7731.43	0.939823	1.09174	1.16177	1.28025	1.22444	1.20051
7731.97	0.948551	1.04961	1.11627	1.25145	1.21948	1.19771
7732.51	0.95472	1.02916	1.08886	1.23406	1.21123	1.19056
7733.1	0.959678	1.0141	1.061	1.22074	1.20122	1.17872
7733.41	0.962781	1.00648	1.04087	1.20928	1.19162	1.1714
7733.99	0.965428	0.99168	1.01716	1.19048	1.1704	1.15658
7734.46	0.964155	0.98329	1.00373	1.1786	1.15558	1.14417
7734.99	0.960261	0.97929	0.995438	1.16655	1.14041	1.13066
7735.48	0.955906	0.97902	0.991515	1.15757	1.13004	1.11842
7735.98	0.949839	0.98022	0.990306	1.14837	1.11906	1.1063
7736.45	0.94262	0.9818	0.992662	1.13902	1.108	1.09519
7736.96	0.935267	0.98272	0.997375	1.12814	1.09632	1.08287
7737.51	0.930415	0.98272	1.00209	1.1201	1.08677	1.06962
7738.11	0.927321	0.98221	1.00732	1.11393	1.07891	1.05519
7738.45	0.925037	0.98185	1.01138	1.10791	1.07264	1.04717
7738.96	0.921109	0.98078	1.01543	1.0947	1.05903	1.03416
7739.47	0.918356	0.97996	1.01687	1.08314	1.04741	1.02187
7739.96	0.915677	0.98093	1.01511	1.07046	1.03554	1.00931
7740.48	0.913742	0.98321	1.01158	1.05919	1.02549	0.99679
7740.97	0.911889	0.98548	1.00567	1.0459	1.01496	0.984979
7741.45	0.909883	0.98704	0.997533	1.02918	1.00238	0.972566
7741.94	0.907853	0.98619	0.989012	1.00976	0.988123	0.962643
7742.5	0.90617	0.98312	0.981659	0.991572	0.975523	0.951386
7743.11	0.905103	0.97904	0.975205	0.978662	0.96662	0.941285
7743.47	0.904215	0.97588	0.968931	0.968815	0.960092	0.934111
7743.95	0.902211	0.96924	0.957714	0.947712	0.946729	0.92513
7744.47	0.900851	0.9592	0.946184	0.92987	0.935244	0.915738
7744.97	0.89996	0.94953	0.934391	0.912444	0.924293	0.907216
7745.48	0.899768	0.93982	0.923828	0.898233	0.915246	0.89879
7745.97	0.900285	0.93111	0.912752	0.885249	0.906812	0.89097
7746.44	0.901894	0.9207	0.900199	0.870503	0.897188	0.883903
7746.93	0.904946	0.90833	0.887972	0.854178	0.886227	0.876582
7747.49	0.908954	0.89752	0.87785	0.841791	0.876783	0.869066
7748.1	0.912801	0.89012	0.870648	0.833746	0.870852	0.861222
7748.45	0.915311	0.8857	0.865732	0.829427	0.867383	0.857019
7748.93	0.921393	0.87974	0.85842	0.820268	0.859364	0.851952
7749.96	0.935632	0.8651	0.845712	0.810738	0.847713	0.842286
7751.01	0.950088	0.85472	0.838974	0.810029	0.840493	0.834951
7751.94	0.967006	0.84585	0.837157	0.815664	0.834649	0.830821
7753.07	0.984167	0.83854	0.839289	0.830375	0.832452	0.8291
7754	0.996997	0.83508	0.843735	0.846013	0.833136	0.830615
7754.98	1.01133	0.83056	0.85169	0.870104	0.836181	0.834518
7755.98	1.02173	0.82713	0.860456	0.896017	0.841725	0.840946
7756.94	1.02923	0.82475	0.869367	0.924966	0.84955	0.849728
7758.04	1.03253	0.82454	0.879462	0.958154	0.86145	0.861565
7759.08	1.03263	0.82668	0.890128	0.984341	0.873467	0.874407
7759.99	1.0297	0.83166	0.903467	1.01185	0.88829	0.886682
7761.01	1.02443	0.84033	0.918612	1.0362	0.903943	0.901622
7761.97	1.01596	0.85082	0.934228	1.05713	0.919823	0.915718
7763.04	1.00298	0.86376	0.949479	1.07679	0.93771	0.9312
7764.15	0.992109	0.87371	0.963448	1.08871	0.950436	0.946713
7764.95	0.979148	0.88448	0.974494	1.0984	0.963821	0.957162
7766.01	0.963816	0.89918	0.98712	1.10694	0.977797	0.969818
7766.96	0.949756	0.9113	0.998	1.11271	0.989381	0.978613
7767.99	0.932662	0.92631	1.00863	1.11633	1.00113	0.986938
7769.2	0.921622	0.93742	1.01913	1.11891	1.00807	0.995083
7769.95	0.912735	0.94668	1.02549	1.11912	1.01238	0.999007
7771.01	0.905032	0.96028	1.03269	1.11981	1.01523	1.00257
7771.96	0.900835	0.9707	1.03781	1.1212	1.01603	1.00487
7772.95	0.897391	0.98024	1.04122	1.12294	1.01611	1.0061
7774.21	0.896182	0.98508	1.04178	1.12459	1.01439	1.00447
7774.92	0.894937	0.98731	1.0406	1.12258	1.01013	1.00276
7776	0.893545	0.99084	1.03872	1.12073	1.00452	0.998709
7776.98	0.892501	0.99504	1.03756	1.11926	1.00002	0.995357
7777.94	0.8911	1.00181	1.03668	1.11605	0.994177	0.992452
7779.16	0.890873	1.01034	1.03644	1.11461	0.990708	0.989935
7779.91	0.891082	1.01629	1.03687	1.11089	0.988281	0.988609
7780.98	0.892753	1.02732	1.03836	1.10536	0.985957	0.987258
7782	0.895272	1.03436	1.04042	1.10067	0.985407	0.986952
7782.92	0.898921	1.03844	1.04199	1.09416	0.985825	0.98724
7784.04	0.903007	1.03943	1.04304	1.089	0.987416	0.988888
7784.97	0.906697	1.03881	1.04294	1.0846	0.989375	0.990659
7785.97	0.912139	1.03555	1.04175	1.07883	0.992491	0.993353
7786.99	0.917838	1.03123	1.04003	1.07426	0.996032	0.996276
7787.94	0.924961	1.0261	1.03781	1.06932	0.999799	0.999122
7789.07	0.933275	1.02101	1.03544	1.06489	1.00455	1.00264
7790.05	0.939385	1.01854	1.03351	1.06218	1.00823	1.00566
7790.97	0.945567	1.01539	1.03101	1.05767	1.01184	1.00808
7791.99	0.950712	1.01298	1.02866	1.05366	1.01528	1.01059
7792.96	0.955234	1.01091	1.02608	1.04874	1.01837	1.01254
7794.03	0.960486	1.00779	1.02298	1.04267	1.02056	1.01415
7795.17	0.965396	1.00559	1.01914	1.03862	1.02224	1.01537
7795.95	0.970814	1.00218	1.01505	1.03283	1.02274	1.01549
7797.02	0.978707	0.99712	1.00952	1.0264	1.02267	1.01555
7797.96	0.986457	0.99308	1.00403	1.02074	1.0219	1.0147
7798.97	0.997164	0.98768	0.998399	1.0133	1.01996	1.0137
7800.22	1.00683	0.98397	0.992585	1.00934	1.01867	1.01193
7800.93	1.01551	0.9804	0.989198	1.00402	1.01589	1.01061
7802.01	1.02765	0.9741	0.985161	0.998513	1.01245	1.0072
7802.98	1.03747	0.96908	0.982181	0.995062	1.00967	1.00384
7803.97	1.04858	0.96341	0.979869	0.990392	1.00447	0.99983
7805.19	1.05628	0.96001	0.978496	0.988799	1.00076	0.994724
7805.9	1.06137	0.95787	0.977969	0.986745	0.996928	0.991666
7806.97	1.06578	0.95402	0.97746	0.984919	0.991394	0.986983
7808	1.06696	0.95212	0.977307	0.984537	0.986845	0.982378
7808.92	1.06522	0.95121	0.977431	0.984115	0.981194	0.978443
7810.08	1.06151	0.95176	0.978025	0.985136	0.976901	0.973672
7810.95	1.05712	0.95273	0.978719	0.98606	0.973104	0.970555
7811.97	1.05044	0.95551	0.97971	0.987451	0.968809	0.967128
7813	1.04442	0.95917	0.980614	0.989345	0.9656	0.9644
7813.94	1.03718	0.96313	0.981018	0.991152	0.962305	0.962203
7815.07	1.02939	0.96733	0.981124	0.993258	0.959757	0.960394
7816.06	1.02328	0.97008	0.98088	0.996037	0.9589	0.959128
7816.96	1.01497	0.97266	0.979796	0.997453	0.957793	0.958636
7818	1.00635	0.97468	0.978502	1.00007	0.957641	0.958356
7818.96	0.997614	0.97588	0.97707	1.00227	0.958094	0.958714
7820.02	0.987311	0.97652	0.97563	1.00436	0.958989	0.959465
7821.19	0.979802	0.97752	0.974254	1.00677	0.960462	0.960893
7821.98	0.972381	0.97825	0.973156	1.0081	0.961582	0.961999
7823	0.964354	0.97896	0.972184	1.0096	0.963541	0.963443
7823.97	0.957029	0.97933	0.971471	1.01094	0.965124	0.964815
7824.97	0.947943	0.97958	0.970961	1.01206	0.967175	0.966511
7826.22	0.941444	0.98011	0.970925	1.01431	0.969384	0.969078
7826.92	0.93522	0.98047	0.971238	1.01453	0.970496	0.97029
7827.99	0.927574	0.98066	0.972334	1.01499	0.97214	0.971598
7829	0.921848	0.98113	0.974191	1.01568	0.973661	0.972756
7829.91	0.915658	0.98106	0.97641	1.01523	0.974503	0.973576
7831.14	0.911365	0.98098	0.979714	1.01635	0.975313	0.974614
7831.93	0.908433	0.98065	0.982275	1.01595	0.975834	0.97511
7832.96	0.90614	0.97886	0.986141	1.01571	0.975947	0.975758
7834.01	0.905671	0.97703	0.990114	1.01586	0.975908	0.975876
7834.93	0.906477	0.97512	0.993473	1.01538	0.975793	0.975932
7836.06	0.90885	0.97351	0.996895	1.01562	0.975742	0.975943
7837.02	0.911363	0.97299	0.999334	1.01618	0.975596	0.975934
7837.96	0.914649	0.97232	1.00157	1.01575	0.975442	0.975886
7839.01	0.918226	0.97267	1.00341	1.01606	0.975284	0.975797
7839.95	0.921467	0.97377	1.00465	1.0164	0.974983	0.975768
7841.04	0.924684	0.97545	1.00568	1.01682	0.974645	0.975872
7842.16	0.927153	0.97672	1.00628	1.01762	0.975231	0.976051
7842.96	0.928987	0.9772	1.00612	1.0176	0.974923	0.976354
7844.02	0.930849	0.9766	1.00503	1.01866	0.974955	0.976753
7844.97	0.932569	0.97485	1.00383	1.01839	0.97473	0.977431
7845.97	0.934907	0.97065	1.00346	1.01862	0.97488	0.978199
7847.22	0.937158	0.96682	1.00366	1.0208	0.976344	0.979432
7847.91	0.939006	0.96316	1.0036	1.02228	0.977929	0.980208
7849.02	0.941685	0.95539	1.00303	1.02385	0.979881	0.981553
7849.99	0.943666	0.94941	1.00195	1.02502	0.980981	0.983022
7850.94	0.945927	0.94307	1.00121	1.02507	0.982654	0.984448
7852.16	0.948501	0.93886	1.00105	1.02685	0.984598	0.986558
7852.92	0.950384	0.93702	1.00084	1.02715	0.985596	0.98789
7853.96	0.953396	0.93454	1.00055	1.02773	0.987568	0.989713
7855.01	0.956622	0.93419	1.00039	1.02837	0.989519	0.991526
7855.92	0.960764	0.93524	1.0006	1.0281	0.990964	0.993145
7857.06	0.966086	0.93803	1.00138	1.02862	0.993092	0.995394
7858.04	0.970933	0.94093	1.00209	1.02956	0.99502	0.997308
7858.97	0.977215	0.94604	1.00294	1.02893	0.996737	0.999092
7860.98	0.991384	0.95896	1.00509	1.02895	1.0002	1.00287
7863.08	1.00651	0.97283	1.00715	1.02887	1.00396	1.0066
7865.05	1.02376	0.98605	1.00851	1.02725	1.00733	1.00991
7866.99	1.04088	0.9996	1.00925	1.02498	1.01048	1.01267
7869.08	1.05564	1.01319	1.00924	1.02312	1.01379	1.01506
7871	1.06786	1.02361	1.00819	1.02097	1.01624	1.01666
7873.19	1.07832	1.03056	1.00613	1.01758	1.01787	1.01767
7874.99	1.08317	1.03321	1.00443	1.01467	1.0185	1.01774
7876.97	1.08371	1.03326	1.00257	1.01183	1.01825	1.01677
7879.08	1.07943	1.03185	1.00138	1.01001	1.01679	1.01492
7881.06	1.06881	1.02945	1.00105	1.00715	1.01417	1.01255
7882.99	1.05363	1.02647	1.0019	1.00434	1.0111	1.00984
7885.07	1.03702	1.023	1.00365	1.00301	1.0082	1.00678
7887	1.01802	1.01932	1.00573	1.00144	1.0051	1.00401
7889.19	0.994606	1.01556	1.00808	1.00002	1.0019	1.001
7890.96	0.973788	1.01191	1.00925	0.998566	0.999225	0.998717
7892.98	0.952514	1.00567	1.00965	0.996839	0.996467	0.996433
7895.1	0.936088	0.99899	1.00933	0.996573	0.995105	0.994589
7897.06	0.923437	0.99285	1.0071	0.99565	0.993643	0.993331
7899.01	0.917062	0.98809	1.00424	0.993139	0.991143	0.992393
7901.07	0.91799	0.98537	1.00378	0.99417	0.991145	0.991493
7903	0.923767	0.9848	1.00357	0.995256	0.991851	0.991021
7905.2	0.93366	0.98581	1.00198	0.995714	0.991781	0.990627
7906.97	0.943264	0.98678	1.00108	0.99496	0.99141	0.99039
7908.97	0.953534	0.98711	1.00027	0.994572	0.99111	0.990387
7911.11	0.962647	0.98659	0.999423	0.995005	0.991297	0.990357
7913.04	0.970255	0.98485	0.998285	0.995013	0.99103	0.990375
7914.98	0.976084	0.98207	0.997251	0.994569	0.990808	0.990485
7917.07	0.979903	0.97853	0.996282	0.995709	0.991521	0.990841
7918.99	0.982208	0.97524	0.994962	0.996228	0.991603	0.991071
7921.2	0.983764	0.97344	0.993233	0.997476	0.991926	0.991305
7922.98	0.984253	0.97342	0.992003	0.997434	0.99201	0.991685
7924.98	0.98451	0.97515	0.990777	0.998442	0.992328	0.992011
7927.1	0.984775	0.9783	0.989926	0.999707	0.993076	0.992365
7929.03	0.984672	0.98199	0.989579	0.999975	0.993112	0.99279
7930.98	0.984433	0.98629	0.989989	1.00049	0.993265	0.99308
7933.08	0.984714	0.99133	0.991357	1.00198	0.993945	0.993367
7935.01	0.985304	0.99628	0.993174	1.00318	0.994351	0.993631
7937.16	0.98665	1.00114	0.995367	1.00381	0.994664	0.993982
7939	0.988863	1.00477	0.997264	1.00463	0.995009	0.994393
7940.98	0.992951	1.00718	0.998938	1.00514	0.995253	0.994958
7943.08	0.998891	1.00763	1.00055	1.00536	0.995745	0.99522
7944.99	1.00668	1.00657	1.00116	1.00496	0.995902	0.995545
7946.97	1.01509	1.00407	1.00146	1.00443	0.996014	0.995992
7949.08	1.02273	1.0012	1.0015	1.00423	0.996575	0.996655
7951.03	1.02964	0.99881	1.00115	1.00419	0.996957	0.997247
7953.05	1.0364	0.99727	1.00086	1.00309	0.997277	0.99783
7955.02	1.04141	0.99631	1.00091	1.0028	0.997868	0.998242
7957	1.04487	0.99536	1.0008	1.00217	0.998464	0.998823
7959.1	1.0461	0.99472	1.00081	1.00191	0.99916	0.9997
7962.03	1.04316	0.99347	1.00101	1.00095	0.999942	1.00019
7964.98	1.03527	0.99234	1.00155	0.999572	1.00079	1.00081
7967.97	1.02267	0.99161	1.002	0.997961	1.00145	1.00139
7971.01	1.00894	0.99031	1.00212	0.997334	1.00211	1.00183
7973.94	0.996481	0.98831	1.002	0.996079	1.00213	1.00207
7977.02	0.987521	0.9886	1.00188	0.995903	1.00271	1.00209
7980.02	0.981269	0.99087	1.00168	0.994958	1.00271	1.00218
7983.02	0.977961	0.99468	1.00073	0.994427	1.00221	1.00237
7986.1	0.97564	0.99868	1.00216	0.995514	1.00298	1.00244
7989.03	0.973225	1.001	1.00101	0.995221	1.00325	1.00238
7992.02	0.970871	1.00192	0.999453	0.995429	1.0034	1.00241
7994.98	0.968376	1.00083	0.997447	0.994895	1.00329	1.00253
7997.98	0.96748	0.99993	0.995931	0.994699	1.00352	1.00244
8000.96	0.968821	0.99961	0.994997	0.993803	1.00347	1.0022
8004.01	0.972431	1.00125	0.995111	0.993932	1.00336	1.00192
8006.99	0.977246	1.00428	0.995591	0.99332	1.00276	1.00156
8010.01	0.982076	1.00774	0.996353	0.993743	1.00241	1.00116
8013.06	0.986822	1.0106	0.996789	0.993941	1.0016	1.00067
8016.02	0.991025	1.01131	0.997399	0.994766	1.00132	1.00006
8019.09	0.995014	1.00995	0.997732	0.995462	1.00085	0.999458
8022.08	0.99841	1.00686	0.998013	0.995403	0.999967	0.998942
8025.01	1.00118	1.00419	0.998492	0.99524	0.999409	0.998205
8027.97	1.00382	1.00173	0.99907	0.995092	0.99862	0.997699
8030.98	1.00673	1.0002	0.999573	0.995424	0.997959	0.997034
8033.96	1.01039	0.99903	1.00009	0.9952	0.997157	0.996615
8037	1.01422	0.99891	1.00048	0.995912	0.996843	0.996131
8039.96	1.01744	0.99975	1.00044	0.995453	0.995732	0.995636
8043.02	1.02018	1.00052	1.00219	0.996743	0.995776	0.995307
8046.04	1.02138	1.00043	1.00231	0.997175	0.995646	0.995176
8049.01	1.02167	0.99883	1.00202	0.997448	0.995689	0.995284
8052.13	1.0208	0.99626	1.00123	0.997982	0.995622	0.995416
8055.06	1.01865	0.99366	1.00045	0.997415	0.995947	0.995687
8058.03	1.01552	0.99259	0.999612	0.997448	0.996037	0.996073
8060.98	1.01155	0.99299	0.998688	0.997474	0.996454	0.996534
8063.98	1.00769	0.99492	0.998335	0.998417	0.997396	0.997139
8066.97	1.00433	0.99795	0.998022	0.999111	0.997926	0.997858
8070	1.00217	1.00151	0.998142	0.999512	0.998524	0.998659
8072.95	1.00103	1.00449	0.998387	0.999901	0.999291	0.999612
8076.02	1.00062	1.00661	0.998478	1.00026	1.00041	1.00043
8079	0.999707	1.00697	0.998131	0.999409	1.00096	1.00049
8082.03	0.997994	1.0057	0.997537	0.999406	1.00149	1.00248
8085.06	0.995457	1.00291	0.996848	0.999388	1.00209	1.00317
8088.02	0.992655	0.99932	0.995951	0.999281	1.00203	1.00345
8091.13	0.990544	0.99601	0.995156	0.99943	1.00226	1.00367
8094.03	0.989218	0.99398	0.994538	0.999923	1.00254	1.00375
8097.06	0.988689	0.99373	0.994617	1.00046	1.00286	1.00375
8100.02	0.988417	0.99464	0.99482	0.999948	1.0024	1.00369
8102.99	0.988803	0.99622	0.995474	0.999958	1.00272	1.00367
8105.98	0.98936	0.99764	0.996437	0.999389	1.00271	1.00372
8108.98	0.990304	0.99885	0.99743	0.998802	1.00258	1.00359
8113.04	0.991895	1.00003	0.998223	0.998047	1.00232	1.00339
8117.08	0.994348	1.00103	0.999534	0.999187	1.00264	1.00323
8121	0.997483	1.003	1.0005	0.998794	1.00234	1.00297
8125.07	1.001	1.00575	1.00155	0.999788	1.00218	1.00288
8128.96	1.00417	1.00796	1.00237	1.00009	1.002	1.0027
8133.02	1.00687	1.00934	1.00306	1.001	1.00185	1.00249
8137.01	1.00878	1.0091	1.0032	1.00174	1.00173	1.00253
8140.99	1.01031	1.00784	1.00265	1.0015	1.00133	1.00213
8145.15	1.01206	1.00595	1.00218	1.00184	1.00158	1.00201
8149.02	1.01325	1.00489	1.00145	1.00108	1.00119	1.00195
8153.19	1.01353	1.00483	1.0012	1.00106	1.00097	1.00194
8157.02	1.01276	1.00474	1.00126	1.00102	1.00068	1.00182
8161.01	1.01084	1.00482	1.00114	1.00179	1.00033	1.00135
8165.11	1.0089	1.0055	1.00131	1.00262	1.00034	1.00107
8168.94	1.00685	1.00626	1.00118	1.00223	1.00034	1.00089
8173.06	1.00558	1.00684	1.00139	1.00347	1.00035	1.00068
8176.98	1.00505	1.00597	1.00135	1.00372	1.00046	1.00072
8180.99	1.00484	1.00388	1.00083	1.00351	1.00033	1.00057
8185.14	1.00509	1.00137	1.00057	1.00417	1.00053	1.00043
8189.02	1.00491	0.99994	1.00033	1.00398	1.0003	1.0005
8193.16	1.00436	0.99936	1.00005	1.00411	1.0001	1.00051
8197.01	1.00348	0.99891	1.00016	1.004	0.999642	1.00046
8201.01	1.00219	0.99896	1.00016	1.00418	0.999412	1.00052
8205.08	1.00115	0.99926	1.00049	1.00552	0.999413	1.00057
8208.98	0.999968	0.9992	1.00076	1.00515	0.999623	1.00051
8213.02	0.999012	0.99946	1.00122	1.00527	0.999682	1.00068
8217.08	0.9983	1.00021	1.00209	1.00559	1.00013	1.00057
8220.94	0.997312	1.00138	1.00294	1.00353	1.00009	1.0006
8225.08	0.997023	1.00295	1.0038	1.0041	1.00065	1.00077
8228.98	0.9971	1.00444	1.00425	1.00358	1.00082	1.0009
8233	0.997481	1.00547	1.00443	1.00292	1.00081	1.00093
8237.17	0.99843	1.00561	1.00431	1.00402	1.00113	1.00099
8241	0.99935	1.00517	1.00387	1.00363	1.00111	1.00109
8245.11	1.00074	1.00449	1.0033	1.00343	1.00135	1.00114
8249.03	1.00244	1.00341	1.00311	1.004	1.00175	1.00102
8253.03	1.00426	1.00257	1.00245	1.00366	1.00185	1.00102
8257.22	1.00611	1.00214	1.00234	1.00296	1.00191	1.00114
8260.98	1.00754	1.00154	1.00219	1.0018	1.00236	1.00106
8265.01	1.00866	1.00125	1.00182	1.00238	1.00259	1.00112
8269.1	1.00919	1.00123	1.00199	1.00236	1.0027	1.00108
8272.97	1.00891	1.00107	1.00199	1.00174	1.00224	1.00088
8277.02	1.00817	1.00109	1.00179	1.00196	1.00214	1.00063
8281.13	1.00706	1.00109	1.00155	1.0028	1.00211	1.00058
8284.93	1.00592	1.00056	1.00137	1.00249	1.00216	1.0002
8289.06	1.00491	1.00008	1.0015	1.00243	1.00261	0.999751
8293.06	1.00394	0.99965	1.00145	1.00241	1.00289	0.999575
8296.96	1.00281	0.9993	1.00156	1.00139	1.00246	0.999671
8301.06	1.00182	0.99917	1.00182	1.00087	1.00276	0.999931
8304.99	1.00101	0.99915	1.00162	1.00052	1.00221	1.00018
8308.98	1.0003	0.99898	1.00156	0.999867	1.00146	0.999862
8314.07	0.999943	0.99883	1.0023	1.00002	1.00117	0.999349
8319.07	0.999374	0.99872	1.00197	1.00072	1.00077	0.998996
8324	0.998692	0.99918	1.00236	1.00061	1.00049	0.998573
8329	0.998098	0.99976	1.00268	1.00036	1.00045	0.998299
8334.1	0.997612	1.00027	1.0021	1.00036	1.00084	0.997889
8339	0.996727	1.00075	1.00228	0.999336	1.00055	0.997513
8344.03	0.996249	1.0003	1.00163	0.999536	1.00049	0.997305
8349.03	0.995901	0.99975	1.00168	0.999163	0.999967	0.997005
8354	0.995348	0.99887	1.00079	0.998264	0.998145	0.996795
8359.02	0.995015	0.9979	1.00004	0.998484	0.997568	0.996636
8364.06	0.994822	0.99701	0.999471	0.997889	0.997806	0.996483
8369.01	0.994413	0.99614	0.99871	0.998074	0.997311	0.996041
8374.01	0.994372	0.99534	0.998168	0.998018	0.997064	0.99586
8379.03	0.994485	0.99454	0.997416	0.997235	0.997761	0.995447
8383.99	0.994569	0.99334	0.996132	0.996462	0.997647	0.995202
8389.01	0.994616	0.99204	0.995171	0.995782	0.997466	0.995036
8394.07	0.994971	0.99128	0.994249	0.994438	0.996723	0.994714
8398.98	0.994678	0.99066	0.992516	0.993586	0.996712	0.994233
8404.07	0.994521	0.99028	0.992535	0.993223	0.995987	0.993944
8409.06	0.99408	0.98998	0.991912	0.992802	0.995409	0.993474
8413.99	0.99348	0.98956	0.990935	0.990749	0.994961	0.993085
8419	0.992901	0.98912	0.98992	0.990102	0.9944	0.99276
8424.21	0.992085	0.98855	0.989179	0.989217	0.993807	0.992137
8428.95	0.991164	0.98801	0.988138	0.987876	0.993636	0.991731
8434.1	0.990274	0.98766	0.987193	0.987454	0.993229	0.991386
8439.04	0.989261	0.98739	0.986188	0.986884	0.992093	0.990947
8444.03	0.98829	0.98742	0.98513	0.985731	0.991025	0.990442
8449.06	0.987434	0.98752	0.983936	0.985156	0.990361	0.990094
8454.01	0.986271	0.98693	0.982629	0.982937	0.988962	0.989539
8459.03	0.98532	0.98619	0.981503	0.9815	0.988176	0.988849
8464.03	0.984418	0.9856	0.980506	0.980118	0.987717	0.988161
8469.01	0.983389	0.98503	0.979309	0.978617	0.986933	0.987478
8474.02	0.982348	0.98426	0.978047	0.977532	0.985781	0.986789
8479.19	0.981339	0.98343	0.97626	0.976077	0.985256	0.98608
8483.95	0.980232	0.98245	0.974485	0.97437	0.984179	0.985424
8489.12	0.978909	0.98134	0.972603	0.973364	0.982988	0.984714
8493.99	0.978029	0.9805	0.970745	0.971321	0.982102	0.984046
8498.99	0.977213	0.97966	0.968922	0.969726	0.980935	0.983358
8504.17	0.976271	0.97877	0.966983	0.967888	0.979789	0.982646
8508.96	0.97532	0.97795	0.965444	0.965539	0.978387	0.981989

## Sheet: Fig 2D
FT Co K-edge EXAFS
Radial distance (Å)	Co foil	CoO	H-COP-Co	S-COP-Co	COP@ZIF	ZIF-67
0	0.03321	0.06695	0.04712	0.06102	0.01428	0.01717
0.0307	0.03346	0.06574	0.04736	0.05929	0.03396	0.0347
0.0614	0.03415	0.06214	0.04777	0.05421	0.06142	0.06089
0.092	0.0351	0.05618	0.04763	0.04616	0.0862	0.08481
0.122718	0.03606	0.04795	0.04611	0.03585	0.10601	0.1039
0.153398	0.03683	0.03772	0.0426	0.02494	0.11943	0.1167
0.184078	0.03723	0.02619	0.03702	0.01829	0.12549	0.12223
0.214757	0.03721	0.01602	0.03027	0.02353	0.12369	0.12004
0.245437	0.03679	0.01677	0.02534	0.03627	0.11399	0.11014
0.276117	0.03612	0.02913	0.02752	0.05045	0.09687	0.09308
0.306796	0.03545	0.04422	0.03766	0.06378	0.07335	0.07002
0.337476	0.03505	0.05903	0.05157	0.07502	0.04534	0.04328
0.368155	0.03522	0.07213	0.06598	0.08329	0.01991	0.02205
0.398835	0.0361	0.0824	0.07876	0.08792	0.03266	0.03609
0.429515	0.03767	0.08887	0.08832	0.08838	0.06501	0.06613
0.460194	0.0397	0.09072	0.09343	0.08434	0.09727	0.09586
0.490874	0.04187	0.08731	0.09324	0.07575	0.12586	0.12152
0.521553	0.04381	0.07832	0.08745	0.06294	0.14868	0.14089
0.552233	0.04521	0.06378	0.07674	0.04733	0.16409	0.15237
0.582913	0.04578	0.04442	0.06387	0.03422	0.17098	0.15489
0.613592	0.04535	0.02382	0.05646	0.03795	0.16877	0.14807
0.644272	0.04385	0.02469	0.06583	0.06126	0.15767	0.13252
0.674952	0.04132	0.05228	0.09269	0.09351	0.13895	0.11058
0.705631	0.03795	0.08531	0.12948	0.13001	0.11578	0.08872
0.736311	0.03407	0.11896	0.17092	0.16876	0.09543	0.08184
0.76699	0.03029	0.15091	0.21393	0.20843	0.09136	0.10361
0.79767	0.02743	0.17922	0.25642	0.24786	0.11235	0.14615
0.82835	0.0264	0.20223	0.297	0.28598	0.15044	0.19722
0.859029	0.02766	0.21867	0.3349	0.32177	0.19505	0.24978
0.889709	0.0308	0.22792	0.3701	0.35435	0.23972	0.29937
0.920388	0.03493	0.23043	0.40339	0.38296	0.28045	0.34262
0.951068	0.03922	0.22825	0.43632	0.4071	0.3145	0.37686
0.981748	0.04307	0.22585	0.47099	0.42655	0.34011	0.40008
1.01243	0.04617	0.23034	0.50966	0.4415	0.35656	0.4112
1.04311	0.04844	0.24981	0.55417	0.45263	0.36438	0.41022
1.07379	0.05008	0.28921	0.6054	0.46118	0.36576	0.39878
1.10447	0.05151	0.34801	0.66299	0.46901	0.36489	0.38071
1.13515	0.05339	0.42206	0.72534	0.4785	0.36802	0.3629
1.16583	0.05644	0.50622	0.78986	0.49233	0.38241	0.35548
1.1965	0.06117	0.59552	0.85333	0.513	0.41395	0.36939
1.22718	0.06767	0.6854	0.91223	0.54231	0.46457	0.41077
1.25786	0.07558	0.77164	0.96311	0.58091	0.53192	0.4776
1.28854	0.08416	0.85038	1.00279	0.62819	0.61109	0.56264
1.31922	0.09251	0.91817	1.02862	0.68241	0.69642	0.65765
1.3499	0.09963	0.97203	1.03863	0.74114	0.78243	0.75537
1.38058	0.1045	1.00954	1.03171	0.80151	0.86415	0.84969
1.41126	0.10614	1.02893	1.00766	0.86058	0.9373	0.93558
1.44194	0.1036	1.02916	0.96732	0.91545	0.99822	1.00888
1.47262	0.096	1.00995	0.91259	0.96342	1.04405	1.06631
1.5033	0.08259	0.97183	0.84651	1.0021	1.07265	1.10543
1.53398	0.06272	0.91609	0.77319	1.02942	1.08273	1.12469
1.56466	0.03593	0.84477	0.69783	1.04376	1.07384	1.12342
1.59534	0.00309	0.76058	0.62645	1.04392	1.04635	1.10185
1.62602	0.03972	0.66682	0.56539	1.02922	1.0015	1.0611
1.6567	0.0883	0.56726	0.5199	0.99947	0.94129	1.00309
1.68738	0.14379	0.46607	0.49222	0.95499	0.86844	0.93053
1.71806	0.20558	0.36774	0.48007	0.89662	0.7863	0.8468
1.74874	0.27286	0.27722	0.47715	0.82565	0.69878	0.75585
1.77942	0.34459	0.20027	0.47561	0.74377	0.61022	0.66213
1.8101	0.41956	0.14406	0.46828	0.65306	0.52525	0.57045
1.84078	0.4964	0.11528	0.44986	0.55586	0.44858	0.48579
1.87146	0.57357	0.11003	0.41713	0.4547	0.38446	0.41299
1.90214	0.64948	0.11207	0.36875	0.35225	0.33568	0.35583
1.93282	0.72246	0.10857	0.30509	0.25122	0.30213	0.31564
1.9635	0.79088	0.09575	0.22818	0.1545	0.28015	0.28992
1.99418	0.85314	0.07951	0.14273	0.06682	0.26362	0.27276
2.02485	0.90776	0.0819	0.06834	0.03873	0.24628	0.25717
2.05553	0.9534	0.12198	0.09783	0.10316	0.22346	0.23737
2.08621	0.98895	0.18852	0.19154	0.16499	0.19254	0.20978
2.11689	1.01353	0.26946	0.29028	0.21634	0.15284	0.17283
2.14757	1.02651	0.35829	0.38395	0.25625	0.10572	0.12672
2.17825	1.02759	0.45052	0.4679	0.28479	0.05753	0.07345
2.20893	1.01679	0.54241	0.53898	0.30262	0.0476	0.02608
2.23961	0.9944	0.63067	0.59504	0.31086	0.09825	0.06323
2.27029	0.96108	0.71247	0.635	0.31102	0.16051	0.1273
2.30097	0.91772	0.7855	0.65892	0.30486	0.22231	0.1915
2.33165	0.86552	0.84798	0.66802	0.29427	0.2795	0.25167
2.36233	0.80589	0.89876	0.66475	0.2811	0.32922	0.30496
2.39301	0.7404	0.93731	0.65268	0.26692	0.36924	0.34906
2.42369	0.67077	0.9637	0.63632	0.25284	0.39788	0.38219
2.45437	0.59879	0.97857	0.62062	0.23933	0.41401	0.40308
2.48505	0.52625	0.98308	0.61013	0.22621	0.41713	0.41109
2.51573	0.45493	0.97877	0.60794	0.21278	0.40732	0.40618
2.54641	0.38648	0.96746	0.61478	0.19809	0.38526	0.38893
2.57709	0.32242	0.95115	0.62881	0.18123	0.35225	0.36055
2.60777	0.26413	0.93183	0.6463	0.16161	0.3102	0.32288
2.63845	0.21276	0.91139	0.66273	0.1392	0.26175	0.27851
2.66913	0.16922	0.89146	0.67374	0.11475	0.21063	0.23099
2.69981	0.13421	0.87331	0.67574	0.09045	0.16276	0.18552
2.73049	0.10803	0.85782	0.66619	0.07132	0.12872	0.1503
2.76117	0.09041	0.84543	0.64369	0.06616	0.12274	0.13617
2.79184	0.08029	0.83616	0.60791	0.07898	0.14589	0.14751
2.82252	0.07601	0.82967	0.55954	0.10231	0.18322	0.17531
2.8532	0.07602	0.82533	0.50013	0.12838	0.22276	0.20804
2.88388	0.07942	0.82224	0.43197	0.15293	0.25865	0.23859
2.91456	0.08579	0.81935	0.35797	0.17354	0.2881	0.26327
2.94524	0.09477	0.81549	0.28161	0.18872	0.30983	0.28024
2.97592	0.10577	0.80943	0.20715	0.19753	0.32349	0.28884
3.0066	0.11797	0.79993	0.14064	0.19951	0.32944	0.28921
3.03728	0.13043	0.78584	0.094	0.19468	0.32859	0.28217
3.06796	0.14226	0.76613	0.0867	0.18355	0.32239	0.26923
3.09864	0.15266	0.73998	0.11135	0.16722	0.3127	0.25255
3.12932	0.16102	0.70685	0.14106	0.14756	0.30174	0.23497
3.16	0.16693	0.66649	0.16413	0.12758	0.29182	0.21991
3.19068	0.17018	0.61902	0.17726	0.11193	0.28507	0.21088
3.22136	0.17078	0.56493	0.18019	0.10632	0.283	0.21043
3.25204	0.16889	0.5051	0.17434	0.11396	0.28609	0.21899
3.28272	0.16488	0.44079	0.16259	0.13227	0.29376	0.23475
3.3134	0.15924	0.37368	0.14946	0.15591	0.30462	0.25474
3.34408	0.15258	0.30597	0.14097	0.18042	0.31694	0.27598
3.37476	0.14558	0.2407	0.14279	0.20284	0.32898	0.29601
3.40544	0.13892	0.18267	0.15654	0.22128	0.33931	0.31307
3.43612	0.13327	0.14055	0.17885	0.23458	0.34683	0.32599
3.4668	0.12923	0.12679	0.20444	0.2421	0.35083	0.33407
3.49748	0.12725	0.14371	0.22877	0.24364	0.35091	0.33702
3.52816	0.12764	0.17727	0.24856	0.23936	0.34697	0.33484
3.55884	0.13055	0.21495	0.26161	0.22975	0.33911	0.3278
3.58952	0.13601	0.25091	0.26662	0.21558	0.32763	0.31634
3.62019	0.14396	0.28282	0.26304	0.19782	0.31295	0.30103
3.65087	0.15428	0.30991	0.25092	0.17764	0.29557	0.28254
3.68155	0.16674	0.33217	0.23089	0.15629	0.27604	0.2616
3.71223	0.18108	0.34998	0.204	0.13509	0.25493	0.23895
3.74291	0.19692	0.3638	0.17171	0.11532	0.2328	0.2153
3.77359	0.21384	0.37411	0.13573	0.09807	0.21016	0.19135
3.80427	0.23132	0.38119	0.098	0.08411	0.18751	0.16776
3.83495	0.24885	0.38511	0.06074	0.07357	0.16526	0.14514
3.86563	0.26586	0.38571	0.02778	0.06587	0.14378	0.12406
3.89631	0.28184	0.38262	0.02045	0.05993	0.1234	0.10507
3.92699	0.2963	0.37532	0.04267	0.05465	0.10437	0.0887
3.95767	0.30884	0.36326	0.06321	0.04948	0.08694	0.07545
3.98835	0.3191	0.34596	0.07744	0.04468	0.07133	0.06568
4.01903	0.32687	0.32304	0.08433	0.04149	0.05779	0.05944
4.04971	0.332	0.29433	0.08355	0.0417	0.0466	0.05623
4.08039	0.33446	0.25988	0.07521	0.04626	0.03808	0.05514
4.11107	0.33432	0.21997	0.0598	0.05434	0.03249	0.05507
4.14175	0.33174	0.17512	0.03827	0.0642	0.02971	0.05513
4.17243	0.32695	0.12612	0.01403	0.0742	0.02905	0.05468
4.20311	0.32026	0.0743	0.02543	0.08308	0.02947	0.05335
4.23379	0.31201	0.02589	0.05954	0.08988	0.03004	0.05098
4.26447	0.30258	0.04641	0.09679	0.09394	0.03018	0.04753
4.29515	0.29235	0.10167	0.13519	0.09481	0.02955	0.04309
4.32583	0.28169	0.15853	0.17348	0.09229	0.02803	0.03779
4.35651	0.27095	0.21451	0.21058	0.08637	0.0256	0.03187
4.38719	0.26041	0.26849	0.24554	0.07723	0.02235	0.02559
4.41786	0.25034	0.3196	0.27753	0.06523	0.01843	0.01933
4.44854	0.2409	0.36711	0.30586	0.05089	0.01413	0.01373
4.47922	0.23221	0.41039	0.32993	0.03485	0.01007	0.01008
4.5099	0.22434	0.44892	0.34925	0.0179	0.00768	0.01015
4.54058	0.21726	0.48225	0.36342	0.0037	0.00893	0.01313
4.57126	0.21094	0.50999	0.37215	0.01729	0.01267	0.01687
4.60194	0.20528	0.53183	0.37519	0.03292	0.017	0.02028
4.63262	0.20017	0.54754	0.37241	0.04688	0.02115	0.02297
4.6633	0.19548	0.55693	0.36379	0.05853	0.02476	0.02481
4.69398	0.19108	0.55991	0.34937	0.06746	0.02761	0.02576
4.72466	0.18684	0.55647	0.32938	0.07338	0.02961	0.02586
4.75534	0.18263	0.54669	0.30414	0.07618	0.0307	0.02525
4.78602	0.17833	0.53078	0.27413	0.07589	0.0309	0.02407
4.8167	0.17383	0.50902	0.24	0.0727	0.03026	0.02254
4.84738	0.16905	0.48182	0.20254	0.06696	0.0289	0.02089
4.87806	0.1639	0.4497	0.16268	0.05912	0.027	0.01935
4.90874	0.15833	0.41325	0.12157	0.04982	0.02476	0.0181
4.93942	0.15231	0.37315	0.08073	0.03982	0.02243	0.01726
4.9701	0.1458	0.33014	0.04342	0.03026	0.02027	0.01675
5.00078	0.13881	0.285	0.02706	0.02293	0.01852	0.01643
5.03146	0.13134	0.23855	0.05083	0.02039	0.01732	0.01608
5.06214	0.12345	0.19161	0.08189	0.02314	0.01669	0.01548
5.09282	0.11516	0.14513	0.1105	0.02832	0.01647	0.01447
5.1235	0.10656	0.10037	0.13475	0.03343	0.01647	0.01297
5.15418	0.09771	0.0602	0.15389	0.03727	0.01652	0.01093
5.18486	0.0887	0.037	0.16754	0.03932	0.01655	0.00847
5.21553	0.07964	0.05287	0.17562	0.03941	0.01668	0.00592
5.24621	0.07062	0.0852	0.17824	0.03752	0.01713	0.00447
5.27689	0.06173	0.11844	0.17574	0.03381	0.01823	0.00605
5.30757	0.05308	0.14939	0.16859	0.02854	0.02021	0.00957
5.33825	0.04476	0.17698	0.15745	0.02209	0.02314	0.01373
5.36893	0.03684	0.20065	0.14308	0.01505	0.02691	0.01805
5.39961	0.02941	0.21999	0.12637	0.00895	0.03131	0.02231
5.43029	0.02255	0.23469	0.10837	0.00865	0.03607	0.02637
5.46097	0.01638	0.24454	0.09043	0.01458	0.04097	0.03009
5.49165	0.01121	0.24939	0.07445	0.02172	0.04578	0.0334
5.52233	0.00784	0.24921	0.0633	0.02847	0.05033	0.0362
5.55301	0.00768	0.24412	0.06036	0.03433	0.05445	0.03846
5.58369	0.01015	0.23438	0.06666	0.03902	0.058	0.04014
5.61437	0.01342	0.22044	0.07969	0.04237	0.0609	0.04121
5.64505	0.01668	0.20302	0.09625	0.0443	0.06307	0.04169
5.67573	0.01964	0.18317	0.1143	0.04479	0.06447	0.04156
5.70641	0.02219	0.16239	0.13268	0.04389	0.06508	0.04088
5.73709	0.02425	0.14287	0.15073	0.04167	0.06493	0.03966
5.76777	0.02575	0.12761	0.16798	0.03829	0.06403	0.03796
5.79845	0.02665	0.12005	0.18404	0.03393	0.06245	0.03585
5.82913	0.02692	0.12244	0.19858	0.02885	0.06025	0.0334
5.85981	0.02653	0.13404	0.21127	0.0234	0.05752	0.03072
5.89049	0.0255	0.15182	0.2218	0.01819	0.05434	0.02791
5.92117	0.02385	0.17244	0.2299	0.0144	0.05081	0.02512
5.95185	0.02166	0.19335	0.23538	0.01387	0.04702	0.02251
5.98253	0.01911	0.21279	0.23807	0.017	0.04307	0.02026
6.0132	0.01643	0.22958	0.23791	0.02212	0.03905	0.01854
6.04388	0.01411	0.24294	0.23493	0.02782	0.03506	0.01747
6.07456	0.01284	0.25242	0.22924	0.03343	0.03116	0.01706
6.10524	0.01329	0.25779	0.22105	0.03855	0.02744	0.0172
6.13592	0.01546	0.25901	0.21064	0.04295	0.02396	0.01765
6.1666	0.01873	0.25624	0.19838	0.04648	0.02075	0.01821
6.19728	0.02248	0.24974	0.18467	0.04903	0.01787	0.01867
6.22796	0.02627	0.2399	0.16995	0.05054	0.01532	0.01892
6.25864	0.02984	0.22719	0.1547	0.051	0.01312	0.01886
6.28932	0.03298	0.21213	0.13935	0.05043	0.01125	0.01847
6.32	0.03557	0.19529	0.12434	0.04892	0.00968	0.01775
6.35068	0.03752	0.17723	0.11004	0.04657	0.00838	0.01674
6.38136	0.03879	0.15851	0.09673	0.04357	0.00732	0.01553
6.41204	0.03937	0.13969	0.08462	0.04011	0.00643	0.01422
6.44272	0.0393	0.1213	0.07378	0.03646	0.00577	0.01292
6.4734	0.03865	0.10388	0.06418	0.03292	0.0053	0.01177
6.50408	0.03755	0.08804	0.05565	0.0298	0.00505	0.01092
6.53476	0.03618	0.07457	0.04795	0.02742	0.00505	0.01043
6.56544	0.03476	0.06452	0.04078	0.02597	0.00527	0.01032
6.59612	0.03356	0.05915	0.03386	0.02545	0.00563	0.01047
6.6268	0.03287	0.05936	0.02699	0.02565	0.00607	0.01073
6.65748	0.03296	0.06489	0.02013	0.02624	0.00653	0.011
6.68816	0.03398	0.07455	0.0136	0.02686	0.00693	0.01113
6.71884	0.03594	0.08711	0.00943	0.02723	0.00723	0.01107
6.74952	0.03874	0.10171	0.0118	0.02715	0.00742	0.01075
6.7802	0.04217	0.11781	0.01898	0.02651	0.00743	0.01017
6.81087	0.04603	0.13507	0.02782	0.02525	0.00728	0.00937
6.84155	0.0501	0.15325	0.03734	0.02336	0.00695	0.00833
6.87223	0.05424	0.17212	0.04723	0.02091	0.00647	0.00713
6.90291	0.05829	0.19144	0.05729	0.01797	0.0058	0.00582
6.93359	0.06215	0.21098	0.06737	0.01467	0.00502	0.0045
6.96427	0.06571	0.23046	0.07732	0.01125	0.00408	0.00332
6.99495	0.06891	0.24961	0.08703	0.00815	0.00308	0.00263
7.02563	0.07168	0.26811	0.09635	0.00653	0.00203	0.00287
7.05631	0.07396	0.28566	0.10515	0.00765	0.00119	0.00385
7.08699	0.0757	0.30192	0.1133	0.01072	0.00136	0.00513
7.11767	0.07687	0.31658	0.12068	0.01443	0.00243	0.0065
7.14835	0.07743	0.32933	0.12714	0.01828	0.00372	0.00787
7.17903	0.07735	0.33988	0.13259	0.02203	0.00508	0.0092
7.20971	0.07663	0.34795	0.13692	0.02555	0.0065	0.01045
7.24039	0.07526	0.35334	0.14006	0.0288	0.00792	0.01162
7.27107	0.07326	0.35586	0.14195	0.03173	0.00933	0.01267
7.30175	0.07064	0.35542	0.14259	0.03434	0.01072	0.01357
7.33243	0.06746	0.35198	0.14199	0.03663	0.01208	0.01427
7.36311	0.06377	0.34559	0.14021	0.03861	0.01337	0.01475
7.39379	0.05965	0.33639	0.13738	0.0403	0.01457	0.01498
7.42447	0.05521	0.32463	0.13363	0.04172	0.01565	0.01493
7.45515	0.05055	0.31066	0.12917	0.04291	0.01658	0.01458
7.48583	0.04581	0.29495	0.12423	0.04389	0.01734	0.01392
7.51651	0.04114	0.27806	0.11904	0.04466	0.01792	0.01298
7.54719	0.0367	0.26068	0.11385	0.04523	0.01828	0.01177
7.57787	0.03265	0.24355	0.10888	0.04562	0.01842	0.01033
7.60854	0.02916	0.2275	0.1043	0.04581	0.01834	0.00877
7.63922	0.02638	0.21331	0.10019	0.04582	0.01802	0.00718
7.6699	0.02435	0.20165	0.09654	0.04565	0.01748	0.00578
7.70058	0.02306	0.19298	0.09324	0.04533	0.01671	0.0049
7.73126	0.02236	0.18735	0.0901	0.04489	0.01575	0.00485
7.76194	0.02204	0.18445	0.08688	0.04441	0.0146	0.00558
7.79262	0.02187	0.18363	0.08334	0.04394	0.01328	0.00668
7.8233	0.02166	0.18404	0.07926	0.04358	0.01182	0.00783
7.85398	0.02127	0.18483	0.07446	0.04343	0.01022	0.00885
7.88466	0.02063	0.18522	0.06884	0.04355	0.00853	0.00962
7.91534	0.0197	0.1846	0.0624	0.044	0.00678	0.01005
7.94602	0.01848	0.18257	0.05521	0.04478	0.00502	0.01017
7.9767	0.01703	0.17891	0.04744	0.04586	0.00332	0.00992
8.00738	0.01539	0.17356	0.03942	0.04717	0.0021	0.00935
8.03806	0.01367	0.16661	0.03166	0.04859	0.00237	0.00852
8.06874	0.01197	0.15828	0.02508	0.05002	0.0038	0.00747
8.09942	0.01043	0.14888	0.02115	0.05134	0.00552	0.0063
8.1301	0.00921	0.13877	0.02125	0.05245	0.00725	0.00522
8.16078	0.00846	0.12837	0.02475	0.05325	0.00893	0.00445
8.19146	0.00824	0.1181	0.02978	0.05369	0.01048	0.00428
8.22214	0.00851	0.10832	0.0349	0.05372	0.0119	0.00478
8.25282	0.0091	0.09937	0.03933	0.05333	0.01313	0.00568
8.2835	0.00984	0.09144	0.04263	0.05251	0.01417	0.0067
8.31418	0.01059	0.08463	0.04456	0.05129	0.01498	0.00765
8.34486	0.01126	0.07889	0.045	0.04972	0.01555	0.00842
8.37554	0.01179	0.07404	0.04392	0.04785	0.01588	0.00897
8.40621	0.01216	0.06988	0.04138	0.04574	0.01598	0.00925
8.43689	0.01235	0.06619	0.03751	0.04345	0.01585	0.00927
8.46757	0.01235	0.0628	0.03254	0.04107	0.01548	0.00903
8.49825	0.01216	0.05966	0.02683	0.03864	0.01492	0.00857
8.52893	0.01179	0.05676	0.02098	0.03625	0.01417	0.00792
8.55961	0.01123	0.05418	0.01613	0.03392	0.01327	0.00715
8.59029	0.01049	0.05202	0.01443	0.03172	0.01223	0.00635
8.62097	0.00958	0.05034	0.01713	0.02965	0.01113	0.0056
8.65165	0.00851	0.04909	0.02253	0.02776	0.00997	0.00503
8.68233	0.0073	0.04814	0.0287	0.02604	0.00878	0.00473
8.71301	0.00595	0.04723	0.03471	0.02453	0.00765	0.00473
8.74369	0.00449	0.04606	0.04006	0.02322	0.00657	0.00498
8.77437	0.00296	0.0443	0.04448	0.02213	0.00563	0.00537
8.80505	0.00141	0.04169	0.04783	0.02128	0.0049	0.00577
8.83573	0.000642857	0.038	0.05004	0.02069	0.00442	0.00612
8.86641	0.00205	0.0331	0.05114	0.02037	0.00422	0.00637
8.89709	0.00362	0.027	0.05123	0.0203	0.00427	0.00648
8.92777	0.00515	0.01999	0.05048	0.02047	0.00448	0.00648
8.95845	0.00661	0.01318	0.04914	0.02085	0.00477	0.00638
8.98913	0.00796	0.01121	0.04754	0.02139	0.00508	0.00622
9.01981	0.00922	0.01801	0.04603	0.02203	0.00533	0.00603
9.05049	0.01036	0.02873	0.04494	0.02272	0.00552	0.00588
9.08117	0.0114	0.04075	0.04456	0.02342	0.00562	0.00582
9.11185	0.01236	0.0532	0.04499	0.02409	0.00562	0.00587
9.14253	0.01325	0.0656	0.04619	0.0247	0.00552	0.00605
9.17321	0.0141	0.07752	0.04792	0.02522	0.00537	0.00632
9.20388	0.01493	0.08861	0.04989	0.02566	0.00517	0.00663
9.23456	0.01575	0.09854	0.05178	0.02601	0.00495	0.00698
9.26524	0.01658	0.10702	0.05332	0.02629	0.00478	0.00728
9.29592	0.01741	0.11379	0.05428	0.02651	0.00473	0.0075
9.3266	0.01825	0.11868	0.05452	0.02667	0.00482	0.00762
9.35728	0.01906	0.12154	0.05397	0.02681	0.00507	0.00762
9.38796	0.01983	0.12229	0.05259	0.02691	0.00547	0.00748
9.41864	0.02053	0.12093	0.05042	0.02699	0.00598	0.00722
9.44932	0.02114	0.11751	0.04754	0.02703	0.00657	0.00683
9.48	0.02164	0.11214	0.04408	0.027	0.00717	0.00633
9.51068	0.02201	0.105	0.04018	0.0269	0.00775	0.00577
9.54136	0.02224	0.09631	0.03603	0.02668	0.00827	0.00518
9.57204	0.02232	0.08632	0.03181	0.02632	0.0087	0.00465
9.60272	0.02225	0.07533	0.02774	0.02579	0.00902	0.00423
9.6334	0.02203	0.06367	0.02403	0.02508	0.00922	0.00405
9.66408	0.02167	0.05164	0.02085	0.02417	0.00928	0.00415
9.69476	0.02118	0.03957	0.01835	0.02307	0.0092	0.00448
9.72544	0.02056	0.02778	0.0166	0.0218	0.009	0.005
9.75612	0.01982	0.01656	0.01553	0.02038	0.00865	0.00558
9.7868	0.01897	0.00629	0.0149	0.01885	0.0082	0.00617
9.81748	0.018	0.00414	0.0145	0.01727	0.00763	0.0067
9.84816	0.01693	0.01214	0.01413	0.0157	0.00697	0.00713
9.87884	0.01575	0.01923	0.0136	0.01422	0.00625	0.00745
9.90952	0.01447	0.0251	0.0129	0.01287	0.00552	0.00762
9.9402	0.0131	0.02975	0.012	0.0117	0.00482	0.00765
9.97088	0.01167	0.03324	0.01095	0.01073	0.00422	0.00752

## Sheet: Fig 2E
r/k	0	0.05	0.1	0.15	0.2	0.25	0.3	0.35	0.4	0.45	0.5	0.55	0.6	0.65	0.7	0.75	0.8	0.85	0.9	0.95	1	1.05	1.1	1.15	1.2	1.25	1.3	1.35	1.4	1.45	1.5	1.55	1.6	1.65	1.7	1.75	1.8	1.85	1.9	1.95	2	2.05	2.1	2.15	2.2	2.25	2.3	2.35	2.4
0	0.01232	0.01232	0.01232	0.01232	0.01232	0.01232	0.01232	0.01232	0.01232	0.01232	0.01232	0.01232	0.01232	0.01232	0.01232	0.01232	0.01232	0.01232	0.01232	0.01232	0.01232	0.01232	0.01232	0.01232	0.01232	0.01232	0.01232	0.01232	0.01232	0.01232	0.01232	0.01232	0.01232	0.01232	0.01232	0.01231	0.01231	0.01231	0.01231	0.01231	0.01231	0.01231	0.01231	0.01231	0.01231	0.01231	0.01231	0.01231	0.01231
0.05	0.02151	0.02151	0.02151	0.02152	0.02152	0.02152	0.02152	0.02152	0.02153	0.02153	0.02153	0.02153	0.02153	0.02153	0.02154	0.02154	0.02154	0.02154	0.02154	0.02154	0.02154	0.02154	0.02155	0.02155	0.02155	0.02155	0.02155	0.02155	0.02155	0.02155	0.02155	0.02155	0.02155	0.02155	0.02155	0.02156	0.02156	0.02156	0.02156	0.02156	0.02156	0.02156	0.02156	0.02156	0.02156	0.02156	0.02156	0.02155	0.02155
0.1	0.02578	0.02579	0.02579	0.0258	0.0258	0.0258	0.02581	0.02581	0.02581	0.02582	0.02582	0.02582	0.02583	0.02583	0.02583	0.02583	0.02584	0.02584	0.02584	0.02584	0.02584	0.02585	0.02585	0.02585	0.02585	0.02585	0.02585	0.02585	0.02585	0.02585	0.02585	0.02585	0.02585	0.02585	0.02585	0.02585	0.02585	0.02585	0.02585	0.02585	0.02584	0.02584	0.02584	0.02584	0.02584	0.02583	0.02583	0.02583	0.02583
0.15	0.02587	0.02587	0.02586	0.02586	0.02585	0.02585	0.02584	0.02584	0.02583	0.02582	0.02582	0.02581	0.0258	0.0258	0.02579	0.02578	0.02577	0.02576	0.02575	0.02574	0.02573	0.02572	0.02571	0.0257	0.02569	0.02568	0.02567	0.02566	0.02564	0.02563	0.02562	0.02561	0.02559	0.02558	0.02557	0.02555	0.02554	0.02552	0.02551	0.02549	0.02548	0.02546	0.02544	0.02543	0.02541	0.02539	0.02538	0.02536	0.02534
0.2	0.02888	0.02887	0.02886	0.02885	0.02884	0.02883	0.02881	0.0288	0.02879	0.02877	0.02876	0.02874	0.02872	0.02871	0.02869	0.02867	0.02865	0.02863	0.02861	0.02859	0.02857	0.02855	0.02853	0.02851	0.02849	0.02846	0.02844	0.02841	0.02839	0.02836	0.02834	0.02831	0.02828	0.02826	0.02823	0.0282	0.02817	0.02814	0.02811	0.02808	0.02805	0.02801	0.02798	0.02795	0.02792	0.02788	0.02785	0.02781	0.02778
0.25	0.03544	0.03544	0.03545	0.03545	0.03546	0.03546	0.03546	0.03546	0.03546	0.03546	0.03546	0.03546	0.03545	0.03545	0.03545	0.03544	0.03543	0.03543	0.03542	0.03541	0.0354	0.03539	0.03538	0.03536	0.03535	0.03534	0.03532	0.03531	0.03529	0.03527	0.03525	0.03524	0.03522	0.0352	0.03517	0.03515	0.03513	0.0351	0.03508	0.03505	0.03503	0.035	0.03497	0.03494	0.03492	0.03488	0.03485	0.03482	0.03479
0.3	0.04002	0.04004	0.04005	0.04007	0.04008	0.04009	0.0401	0.04011	0.04012	0.04013	0.04014	0.04014	0.04014	0.04015	0.04015	0.04015	0.04015	0.04014	0.04014	0.04014	0.04013	0.04012	0.04011	0.0401	0.04009	0.04008	0.04007	0.04005	0.04004	0.04002	0.04	0.03998	0.03996	0.03994	0.03992	0.0399	0.03987	0.03984	0.03982	0.03979	0.03976	0.03973	0.0397	0.03966	0.03963	0.03959	0.03956	0.03952	0.03948
0.35	0.04224	0.04224	0.04225	0.04225	0.04224	0.04224	0.04224	0.04223	0.04222	0.04221	0.0422	0.04218	0.04217	0.04215	0.04213	0.04211	0.04208	0.04206	0.04203	0.042	0.04197	0.04194	0.0419	0.04187	0.04183	0.04179	0.04175	0.0417	0.04166	0.04161	0.04156	0.04151	0.04146	0.0414	0.04135	0.04129	0.04123	0.04117	0.0411	0.04104	0.04097	0.0409	0.04083	0.04076	0.04069	0.04061	0.04054	0.04046	0.04038
0.4	0.04519	0.04518	0.04518	0.04517	0.04516	0.04515	0.04513	0.04511	0.04509	0.04506	0.04504	0.04501	0.04497	0.04494	0.0449	0.04486	0.04482	0.04477	0.04472	0.04467	0.04462	0.04456	0.0445	0.04444	0.04437	0.04431	0.04424	0.04416	0.04409	0.04401	0.04393	0.04385	0.04376	0.04367	0.04358	0.04349	0.04339	0.0433	0.0432	0.04309	0.04299	0.04288	0.04277	0.04265	0.04254	0.04242	0.0423	0.04218	0.04205
0.45	0.04872	0.04872	0.04873	0.04873	0.04873	0.04872	0.04872	0.0487	0.04869	0.04867	0.04865	0.04863	0.0486	0.04857	0.04853	0.0485	0.04846	0.04841	0.04837	0.04832	0.04827	0.04821	0.04815	0.04809	0.04803	0.04796	0.04789	0.04782	0.04774	0.04766	0.04758	0.04749	0.0474	0.04731	0.04722	0.04712	0.04702	0.04692	0.04681	0.04671	0.04659	0.04648	0.04636	0.04625	0.04612	0.046	0.04587	0.04574	0.04561
0.5	0.05046	0.05045	0.05043	0.05041	0.05038	0.05036	0.05032	0.05029	0.05025	0.0502	0.05016	0.05011	0.05005	0.04999	0.04993	0.04987	0.0498	0.04973	0.04965	0.04958	0.04949	0.04941	0.04932	0.04923	0.04914	0.04904	0.04894	0.04883	0.04873	0.04862	0.0485	0.04839	0.04827	0.04815	0.04802	0.0479	0.04777	0.04764	0.0475	0.04736	0.04723	0.04708	0.04694	0.04679	0.04664	0.04649	0.04634	0.04618	0.04603
0.55	0.05154	0.05143	0.05133	0.05121	0.05109	0.05096	0.05083	0.05069	0.05055	0.0504	0.05025	0.05009	0.04993	0.04976	0.04958	0.0494	0.04922	0.04903	0.04883	0.04863	0.04843	0.04822	0.04801	0.04779	0.04757	0.04734	0.04711	0.04688	0.04664	0.0464	0.04615	0.0459	0.04565	0.04539	0.04513	0.04487	0.0446	0.04433	0.04406	0.04378	0.0435	0.04322	0.04294	0.04265	0.04237	0.04208	0.04178	0.04149	0.0412
0.6	0.05729	0.0571	0.05689	0.05667	0.05644	0.05621	0.05596	0.0557	0.05544	0.05517	0.05488	0.05459	0.05429	0.05398	0.05366	0.05334	0.053	0.05266	0.05231	0.05195	0.05158	0.0512	0.05082	0.05042	0.05002	0.04961	0.0492	0.04878	0.04835	0.04791	0.04747	0.04701	0.04656	0.04609	0.04562	0.04515	0.04466	0.04417	0.04368	0.04318	0.04267	0.04216	0.04165	0.04112	0.0406	0.04007	0.03953	0.03899	0.03845
0.65	0.07236	0.07217	0.07197	0.07176	0.07154	0.0713	0.07105	0.07078	0.0705	0.07021	0.06991	0.0696	0.06927	0.06893	0.06858	0.06822	0.06784	0.06745	0.06705	0.06664	0.06622	0.06579	0.06535	0.06489	0.06443	0.06396	0.06347	0.06298	0.06247	0.06196	0.06144	0.06091	0.06037	0.05982	0.05926	0.0587	0.05813	0.05755	0.05696	0.05637	0.05577	0.05516	0.05455	0.05393	0.05331	0.05268	0.05205	0.05141	0.05077
0.7	0.09745	0.09742	0.09737	0.09731	0.09723	0.09713	0.09701	0.09688	0.09673	0.09657	0.09638	0.09619	0.09597	0.09574	0.09549	0.09523	0.09495	0.09466	0.09435	0.09402	0.09369	0.09333	0.09296	0.09258	0.09219	0.09178	0.09135	0.09092	0.09047	0.09001	0.08954	0.08905	0.08855	0.08805	0.08753	0.087	0.08646	0.08591	0.08536	0.08479	0.08422	0.08363	0.08304	0.08244	0.08184	0.08123	0.08061	0.07999	0.07936
0.75	0.13158	0.13186	0.13212	0.13235	0.13257	0.13276	0.13293	0.13308	0.1332	0.1333	0.13338	0.13344	0.13348	0.13349	0.13348	0.13345	0.13339	0.13332	0.13322	0.1331	0.13297	0.1328	0.13262	0.13242	0.1322	0.13196	0.13169	0.13141	0.13111	0.13079	0.13045	0.13009	0.12971	0.12932	0.12891	0.12848	0.12803	0.12757	0.12709	0.12659	0.12608	0.12556	0.12502	0.12447	0.1239	0.12332	0.12272	0.12212	0.1215
0.8	0.17321	0.17399	0.17473	0.17545	0.17614	0.1768	0.17743	0.17804	0.17861	0.17916	0.17967	0.18015	0.18061	0.18103	0.18143	0.18179	0.18213	0.18243	0.18271	0.18295	0.18316	0.18335	0.1835	0.18362	0.18371	0.18378	0.18381	0.18382	0.18379	0.18374	0.18365	0.18354	0.1834	0.18323	0.18303	0.18281	0.18255	0.18227	0.18197	0.18163	0.18127	0.18089	0.18048	0.18004	0.17958	0.1791	0.17859	0.17805	0.17749
0.85	0.22009	0.22155	0.22298	0.22438	0.22574	0.22707	0.22836	0.22962	0.23084	0.23203	0.23317	0.23428	0.23536	0.23639	0.23738	0.23834	0.23925	0.24013	0.24096	0.24176	0.24251	0.24322	0.2439	0.24453	0.24512	0.24566	0.24617	0.24663	0.24706	0.24744	0.24778	0.24807	0.24833	0.24854	0.24871	0.24884	0.24893	0.24898	0.24899	0.24896	0.24888	0.24877	0.24861	0.24842	0.24819	0.24792	0.2476	0.24725	0.24687
0.9	0.26937	0.27171	0.27402	0.27629	0.27853	0.28072	0.28287	0.28498	0.28705	0.28908	0.29106	0.29299	0.29488	0.29673	0.29852	0.30027	0.30197	0.30362	0.30521	0.30676	0.30825	0.30969	0.31108	0.31241	0.31369	0.31491	0.31608	0.31719	0.31825	0.31925	0.32019	0.32108	0.32191	0.32268	0.32339	0.32405	0.32464	0.32518	0.32566	0.32609	0.32645	0.32676	0.327	0.32719	0.32732	0.3274	0.32742	0.32737	0.32728
0.95	0.31807	0.32146	0.32482	0.32814	0.33141	0.33465	0.33784	0.34098	0.34408	0.34714	0.35014	0.35309	0.35599	0.35883	0.36162	0.36435	0.36703	0.36964	0.37219	0.37468	0.37711	0.37947	0.38177	0.384	0.38616	0.38825	0.39027	0.39222	0.3941	0.39591	0.39764	0.39929	0.40088	0.40238	0.40381	0.40516	0.40643	0.40763	0.40875	0.40978	0.41074	0.41162	0.41242	0.41313	0.41377	0.41433	0.4148	0.4152	0.41551
1	0.36328	0.36784	0.37237	0.37687	0.38132	0.38574	0.39011	0.39444	0.39873	0.40296	0.40714	0.41127	0.41534	0.41935	0.4233	0.42719	0.43101	0.43476	0.43845	0.44206	0.4456	0.44907	0.45245	0.45576	0.45899	0.46213	0.46519	0.46816	0.47104	0.47384	0.47654	0.47915	0.48167	0.48408	0.48641	0.48863	0.49076	0.49278	0.49471	0.49653	0.49824	0.49986	0.50136	0.50277	0.50406	0.50525	0.50633	0.5073	0.50817
1.05	0.40233	0.40813	0.41391	0.41965	0.42537	0.43105	0.4367	0.44231	0.44787	0.45338	0.45885	0.46426	0.46962	0.47492	0.48015	0.48532	0.49043	0.49546	0.50041	0.50529	0.51009	0.5148	0.51943	0.52397	0.52842	0.53277	0.53702	0.54118	0.54523	0.54918	0.55302	0.55676	0.56038	0.56388	0.56727	0.57054	0.57369	0.57672	0.57962	0.5824	0.58505	0.58757	0.58996	0.59222	0.59434	0.59633	0.59818	0.59989	0.60147
1.1	0.43308	0.44011	0.44712	0.45412	0.4611	0.46805	0.47498	0.48188	0.48875	0.49557	0.50236	0.50909	0.51578	0.52241	0.52898	0.53549	0.54193	0.54831	0.5546	0.56082	0.56696	0.573	0.57896	0.58483	0.59059	0.59626	0.60182	0.60727	0.61261	0.61783	0.62293	0.62791	0.63276	0.63749	0.64208	0.64653	0.65085	0.65503	0.65906	0.66295	0.66668	0.67026	0.67369	0.67696	0.68008	0.68303	0.68582	0.68844	0.6909
1.15	0.45416	0.46231	0.47047	0.47863	0.48679	0.49494	0.50308	0.5112	0.5193	0.52737	0.53541	0.54342	0.55138	0.5593	0.56717	0.57498	0.58273	0.59042	0.59804	0.60558	0.61304	0.62042	0.6277	0.6349	0.64199	0.64898	0.65586	0.66263	0.66928	0.67581	0.68221	0.68848	0.69462	0.70062	0.70647	0.71217	0.71773	0.72312	0.72836	0.73344	0.73835	0.74309	0.74765	0.75204	0.75625	0.76028	0.76412	0.76778	0.77124
1.2	0.4651	0.47421	0.48335	0.49251	0.50168	0.51086	0.52005	0.52924	0.53842	0.54759	0.55674	0.56587	0.57497	0.58404	0.59307	0.60205	0.61099	0.61986	0.62868	0.63742	0.6461	0.65469	0.6632	0.67162	0.67994	0.68817	0.69628	0.70428	0.71217	0.71992	0.72756	0.73505	0.74241	0.74962	0.75668	0.76359	0.77034	0.77693	0.78334	0.78959	0.79565	0.80154	0.80723	0.81274	0.81806	0.82317	0.82809	0.8328	0.8373
1.25	0.46636	0.47621	0.48611	0.49605	0.50602	0.51601	0.52603	0.53606	0.5461	0.55615	0.5662	0.57623	0.58625	0.59625	0.60623	0.61617	0.62607	0.63592	0.64572	0.65547	0.66515	0.67475	0.68428	0.69373	0.70308	0.71233	0.72149	0.73053	0.73946	0.74826	0.75694	0.76548	0.77388	0.78214	0.79025	0.79819	0.80598	0.8136	0.82104	0.8283	0.83538	0.84228	0.84897	0.85548	0.86177	0.86786	0.87374	0.87941	0.88485
1.3	0.4591	0.46945	0.47987	0.49034	0.50086	0.51142	0.52201	0.53264	0.54329	0.55395	0.56463	0.57531	0.58599	0.59666	0.60732	0.61795	0.62855	0.63911	0.64964	0.6601	0.67052	0.68086	0.69114	0.70134	0.71145	0.72146	0.73138	0.74119	0.75089	0.76047	0.76992	0.77924	0.78842	0.79745	0.80633	0.81505	0.82361	0.83199	0.84021	0.84823	0.85608	0.86372	0.87118	0.87843	0.88547	0.8923	0.89891	0.9053	0.91147
1.35	0.44489	0.45552	0.46621	0.47698	0.4878	0.49868	0.5096	0.52057	0.53157	0.54259	0.55364	0.5647	0.57577	0.58684	0.59789	0.60894	0.61995	0.63094	0.64189	0.65279	0.66364	0.67443	0.68515	0.6958	0.70636	0.71683	0.7272	0.73746	0.74762	0.75765	0.76755	0.77732	0.78695	0.79643	0.80576	0.81493	0.82393	0.83275	0.8414	0.84986	0.85813	0.86621	0.87408	0.88175	0.8892	0.89644	0.90346	0.91026	0.91683
1.4	0.42546	0.43614	0.44691	0.45775	0.46866	0.47964	0.49067	0.50174	0.51286	0.52401	0.53519	0.54639	0.55759	0.5688	0.58001	0.5912	0.60237	0.61351	0.62462	0.63568	0.64668	0.65763	0.6685	0.6793	0.69001	0.70063	0.71114	0.72155	0.73184	0.742	0.75204	0.76193	0.77168	0.78127	0.7907	0.79997	0.80906	0.81797	0.8267	0.83523	0.84357	0.85171	0.85964	0.86736	0.87486	0.88214	0.88919	0.89602	0.90262
1.45	0.40239	0.41297	0.42364	0.43439	0.44521	0.4561	0.46705	0.47805	0.4891	0.50018	0.51129	0.52242	0.53357	0.54471	0.55585	0.56698	0.57808	0.58915	0.60018	0.61116	0.62209	0.63295	0.64373	0.65443	0.66503	0.67553	0.68593	0.6962	0.70635	0.71636	0.72624	0.73596	0.74552	0.75492	0.76415	0.7732	0.78206	0.79074	0.79921	0.80748	0.81555	0.8234	0.83103	0.83844	0.84563	0.85258	0.8593	0.86579	0.87203
1.5	0.37707	0.38741	0.39785	0.40838	0.41898	0.42965	0.44038	0.45117	0.462	0.47287	0.48377	0.49468	0.50561	0.51653	0.52745	0.53835	0.54922	0.56006	0.57085	0.58158	0.59224	0.60283	0.61334	0.62375	0.63406	0.64425	0.65432	0.66426	0.67405	0.6837	0.69319	0.70252	0.71167	0.72064	0.72942	0.738	0.74638	0.75455	0.76251	0.77025	0.77776	0.78503	0.79208	0.79888	0.80544	0.81176	0.81782	0.82364	0.8292
1.55	0.35054	0.36056	0.37068	0.38089	0.39117	0.40153	0.41195	0.42243	0.43295	0.4435	0.45409	0.46469	0.4753	0.4859	0.49649	0.50706	0.5176	0.52809	0.53853	0.54891	0.5592	0.56942	0.57953	0.58954	0.59943	0.60919	0.61881	0.62829	0.6376	0.64675	0.65573	0.66451	0.6731	0.68149	0.68967	0.69763	0.70536	0.71286	0.72012	0.72713	0.7339	0.74041	0.74666	0.75264	0.75836	0.76381	0.76899	0.77389	0.77852
1.6	0.3236	0.33323	0.34296	0.35279	0.36269	0.37267	0.38271	0.39281	0.40296	0.41314	0.42335	0.43358	0.44381	0.45404	0.46425	0.47444	0.48458	0.49468	0.50472	0.51468	0.52456	0.53434	0.54402	0.55357	0.563	0.57228	0.58141	0.59037	0.59916	0.60776	0.61616	0.62436	0.63233	0.64008	0.6476	0.65487	0.66188	0.66864	0.67513	0.68134	0.68728	0.69293	0.69828	0.70335	0.70811	0.71258	0.71674	0.72061	0.72416
1.65	0.29679	0.30599	0.31528	0.32468	0.33416	0.34371	0.35334	0.36302	0.37275	0.38252	0.39233	0.40214	0.41197	0.42179	0.4316	0.44138	0.45112	0.4608	0.47042	0.47997	0.48942	0.49877	0.50801	0.51712	0.52608	0.53489	0.54354	0.55201	0.56028	0.56835	0.5762	0.58383	0.59122	0.59835	0.60523	0.61184	0.61817	0.6242	0.62995	0.63538	0.64051	0.64531	0.64979	0.65394	0.65776	0.66125	0.66439	0.66719	0.66966
1.7	0.2705	0.27922	0.28805	0.29697	0.30599	0.31509	0.32426	0.3335	0.34279	0.35213	0.3615	0.37089	0.38029	0.3897	0.39909	0.40846	0.41779	0.42707	0.43628	0.44542	0.45447	0.46342	0.47224	0.48094	0.48949	0.49788	0.50609	0.51412	0.52194	0.52955	0.53693	0.54407	0.55095	0.55756	0.5639	0.56994	0.57568	0.5811	0.5862	0.59097	0.59539	0.59946	0.60318	0.60653	0.60951	0.61212	0.61435	0.61619	0.61766
1.75	0.24501	0.25322	0.26154	0.26997	0.27849	0.2871	0.29579	0.30456	0.31338	0.32226	0.33118	0.34013	0.3491	0.35808	0.36705	0.37601	0.38494	0.39382	0.40265	0.41141	0.42008	0.42866	0.43711	0.44545	0.45363	0.46166	0.46952	0.47718	0.48464	0.49189	0.49889	0.50565	0.51214	0.51836	0.52428	0.5299	0.53519	0.54016	0.54478	0.54904	0.55294	0.55646	0.55959	0.56233	0.56467	0.56659	0.5681	0.56919	0.56986
1.8	0.22053	0.2282	0.23599	0.24388	0.25188	0.25997	0.26816	0.27642	0.28475	0.29315	0.3016	0.31009	0.31861	0.32715	0.33569	0.34424	0.35276	0.36126	0.36971	0.3781	0.38642	0.39466	0.40279	0.4108	0.41868	0.42641	0.43397	0.44136	0.44854	0.45552	0.46226	0.46875	0.47498	0.48093	0.48659	0.49194	0.49696	0.50164	0.50597	0.50992	0.5135	0.51668	0.51945	0.52181	0.52374	0.52523	0.52627	0.52687	0.527
1.85	0.19725	0.20435	0.21157	0.21891	0.22635	0.2339	0.24154	0.24927	0.25708	0.26497	0.27292	0.28092	0.28897	0.29705	0.30515	0.31327	0.32138	0.32948	0.33756	0.34559	0.35357	0.36148	0.36931	0.37703	0.38465	0.39213	0.39946	0.40662	0.41361	0.42039	0.42696	0.4333	0.43938	0.44519	0.45072	0.45595	0.46085	0.46542	0.46963	0.47347	0.47693	0.47999	0.48263	0.48484	0.48661	0.48793	0.48879	0.48917	0.48907
1.9	0.17532	0.18183	0.18846	0.19521	0.20207	0.20904	0.21611	0.22328	0.23054	0.23788	0.2453	0.25279	0.26034	0.26793	0.27557	0.28323	0.29091	0.2986	0.30629	0.31395	0.32159	0.32917	0.3367	0.34415	0.35152	0.35877	0.3659	0.3729	0.37973	0.38639	0.39285	0.39911	0.40513	0.41091	0.41642	0.42164	0.42656	0.43116	0.43541	0.43931	0.44283	0.44596	0.44867	0.45096	0.45281	0.4542	0.45513	0.45557	0.45551
1.95	0.15488	0.16078	0.1668	0.17294	0.1792	0.18557	0.19204	0.19862	0.2053	0.21207	0.21892	0.22586	0.23287	0.23994	0.24708	0.25426	0.26148	0.26873	0.27599	0.28327	0.29054	0.29779	0.30501	0.31218	0.31929	0.32633	0.33327	0.34011	0.34681	0.35338	0.35978	0.36601	0.37203	0.37784	0.38341	0.38872	0.39375	0.39848	0.4029	0.40699	0.41071	0.41406	0.41702	0.41957	0.42168	0.42335	0.42456	0.42529	0.42553
2	0.13604	0.14133	0.14673	0.15225	0.15788	0.16363	0.16949	0.17545	0.18151	0.18768	0.19394	0.20029	0.20673	0.21325	0.21985	0.22651	0.23323	0.24	0.24682	0.25367	0.26054	0.26742	0.2743	0.28117	0.28801	0.29481	0.30156	0.30823	0.31482	0.3213	0.32765	0.33387	0.33992	0.34579	0.35146	0.35692	0.36213	0.36707	0.37174	0.37609	0.38013	0.38382	0.38714	0.39007	0.3926	0.3947	0.39635	0.39755	0.39827
2.05	0.11889	0.12356	0.12835	0.13324	0.13825	0.14336	0.14858	0.15391	0.15935	0.16489	0.17053	0.17627	0.1821	0.18803	0.19405	0.20015	0.20634	0.21259	0.21891	0.2253	0.23173	0.2382	0.24471	0.25124	0.25778	0.26432	0.27083	0.27732	0.28376	0.29014	0.29644	0.30264	0.30873	0.31467	0.32047	0.32608	0.3315	0.33669	0.34165	0.34634	0.35074	0.35483	0.35859	0.362	0.36503	0.36767	0.36989	0.37167	0.373
2.1	0.10346	0.10754	0.11172	0.116	0.12039	0.12487	0.12946	0.13415	0.13894	0.14384	0.14884	0.15394	0.15915	0.16446	0.16987	0.17537	0.18098	0.18668	0.19246	0.19833	0.20428	0.2103	0.21639	0.22253	0.22873	0.23495	0.2412	0.24747	0.25373	0.25998	0.26619	0.27236	0.27845	0.28446	0.29037	0.29614	0.30177	0.30722	0.31248	0.31752	0.32232	0.32686	0.3311	0.33504	0.33863	0.34187	0.34472	0.34716	0.34919
2.15	0.08976	0.09328	0.09688	0.10057	0.10435	0.10822	0.11218	0.11624	0.12039	0.12465	0.129	0.13346	0.13802	0.14268	0.14746	0.15234	0.15733	0.16243	0.16764	0.17296	0.17838	0.1839	0.18951	0.19522	0.20101	0.20688	0.21282	0.21881	0.22485	0.23092	0.23701	0.2431	0.24917	0.25521	0.2612	0.26712	0.27293	0.27863	0.28419	0.28958	0.29479	0.29977	0.30451	0.30899	0.31317	0.31703	0.32055	0.3237	0.32646
2.2	0.07776	0.08075	0.08382	0.08695	0.09016	0.09345	0.09681	0.10025	0.10378	0.1074	0.11111	0.11492	0.11883	0.12285	0.12697	0.13121	0.13556	0.14003	0.14463	0.14935	0.15419	0.15916	0.16426	0.16948	0.17482	0.18027	0.18584	0.1915	0.19726	0.2031	0.20902	0.21498	0.22099	0.22702	0.23305	0.23907	0.24505	0.25097	0.2568	0.26252	0.26811	0.27353	0.27876	0.28378	0.28854	0.29304	0.29723	0.3011	0.30461
2.25	0.06736	0.06989	0.07246	0.0751	0.07778	0.08052	0.08333	0.0862	0.08914	0.09215	0.09524	0.09842	0.10168	0.10505	0.10852	0.1121	0.11579	0.11962	0.12357	0.12766	0.13189	0.13627	0.1408	0.14548	0.15031	0.15529	0.16043	0.16571	0.17114	0.17669	0.18237	0.18816	0.19404	0.20001	0.20604	0.21212	0.21821	0.22431	0.23038	0.2364	0.24234	0.24817	0.25387	0.25941	0.26475	0.26986	0.27472	0.27929	0.28355
2.3	0.05844	0.06056	0.06272	0.0649	0.06713	0.06939	0.07169	0.07403	0.07643	0.07888	0.08139	0.08397	0.08662	0.08935	0.09218	0.0951	0.09814	0.1013	0.10459	0.10803	0.11161	0.11536	0.11928	0.12337	0.12764	0.1321	0.13675	0.14159	0.14662	0.15183	0.15721	0.16276	0.16847	0.17432	0.18029	0.18637	0.19254	0.19877	0.20503	0.21131	0.21756	0.22378	0.22991	0.23593	0.24181	0.24752	0.25302	0.25828	0.26327
2.35	0.05085	0.05263	0.05442	0.05624	0.05806	0.05991	0.06178	0.06367	0.06558	0.06753	0.06952	0.07154	0.07362	0.07576	0.07798	0.08027	0.08267	0.08517	0.08779	0.09056	0.09348	0.09656	0.09983	0.10329	0.10696	0.11084	0.11495	0.11928	0.12385	0.12865	0.13369	0.13894	0.14441	0.15008	0.15594	0.16197	0.16816	0.17446	0.18087	0.18736	0.19389	0.20043	0.20696	0.21344	0.21982	0.22609	0.2322	0.23812	0.24381
2.4	0.0444	0.04591	0.04741	0.04892	0.05042	0.05193	0.05344	0.05495	0.05647	0.05799	0.05952	0.06107	0.06264	0.06425	0.0659	0.06761	0.06939	0.07126	0.07323	0.07532	0.07756	0.07997	0.08255	0.08534	0.08836	0.09161	0.09512	0.0989	0.10295	0.10728	0.1119	0.1168	0.12197	0.12741	0.13311	0.13904	0.14518	0.15152	0.15803	0.16468	0.17143	0.17826	0.18514	0.19202	0.19887	0.20566	0.21233	0.21887	0.22522
2.45	0.03891	0.0402	0.04148	0.04275	0.044	0.04525	0.04648	0.0477	0.04889	0.05007	0.05124	0.0524	0.05355	0.0547	0.05587	0.05705	0.05828	0.05956	0.06091	0.06235	0.06392	0.06563	0.06752	0.06961	0.07193	0.07451	0.07736	0.08052	0.084	0.0878	0.09195	0.09643	0.10126	0.10641	0.11189	0.11767	0.12373	0.13005	0.13661	0.14337	0.1503	0.15738	0.16455	0.17179	0.17906	0.18631	0.19351	0.20062	0.20759
2.5	0.03419	0.03531	0.03642	0.03752	0.03859	0.03965	0.04067	0.04167	0.04264	0.04357	0.04447	0.04533	0.04616	0.04696	0.04773	0.04848	0.04924	0.05	0.05079	0.05164	0.05256	0.0536	0.05478	0.05615	0.05774	0.05959	0.06174	0.06422	0.06705	0.07027	0.07388	0.0779	0.08232	0.08714	0.09236	0.09795	0.10389	0.11015	0.11672	0.12356	0.13063	0.13789	0.14532	0.15287	0.1605	0.16817	0.17584	0.18346	0.19099
2.55	0.03009	0.03108	0.03206	0.03303	0.03398	0.0349	0.03579	0.03665	0.03747	0.03823	0.03895	0.03962	0.04023	0.04078	0.04127	0.0417	0.04209	0.04245	0.04278	0.0431	0.04346	0.04386	0.04437	0.04501	0.04585	0.04692	0.0483	0.05003	0.05215	0.05471	0.05772	0.06122	0.06519	0.06965	0.07457	0.07994	0.08573	0.09192	0.09846	0.10534	0.11251	0.11993	0.12756	0.13537	0.14331	0.15134	0.15941	0.16748	0.17551
2.6	0.02647	0.02736	0.02825	0.02912	0.02998	0.03082	0.03162	0.0324	0.03313	0.03381	0.03443	0.03499	0.03547	0.03588	0.03621	0.03645	0.03661	0.03668	0.03668	0.03661	0.0365	0.03637	0.03626	0.03622	0.0363	0.03657	0.03712	0.03801	0.03933	0.04113	0.04348	0.04639	0.04987	0.05394	0.05855	0.06369	0.06932	0.07541	0.08193	0.08882	0.09605	0.10359	0.11138	0.1194	0.12759	0.13591	0.14432	0.15277	0.16122
2.65	0.02323	0.02404	0.02485	0.02565	0.02645	0.02723	0.02799	0.02871	0.02941	0.03005	0.03064	0.03117	0.03162	0.03198	0.03224	0.03241	0.03246	0.03239	0.0322	0.0319	0.03148	0.03097	0.03038	0.02976	0.02916	0.02864	0.02831	0.02828	0.02866	0.02958	0.03113	0.03337	0.03633	0.03998	0.0443	0.04922	0.05472	0.06073	0.0672	0.0741	0.08137	0.08899	0.0969	0.10506	0.11344	0.12198	0.13066	0.13942	0.14821
2.7	0.0203	0.02103	0.02177	0.02252	0.02326	0.02401	0.02474	0.02545	0.02614	0.02678	0.02739	0.02793	0.0284	0.02878	0.02907	0.02925	0.02931	0.02923	0.029	0.02862	0.02808	0.02738	0.02652	0.02551	0.0244	0.02323	0.02207	0.02106	0.02036	0.02017	0.02071	0.02213	0.02449	0.02774	0.03181	0.03659	0.04199	0.04795	0.0544	0.06129	0.06858	0.07623	0.0842	0.09245	0.10094	0.10964	0.11849	0.12746	0.13651
2.75	0.01763	0.01829	0.01896	0.01966	0.02036	0.02107	0.02178	0.02249	0.02319	0.02386	0.02449	0.02508	0.02561	0.02607	0.02643	0.02669	0.02683	0.02684	0.02669	0.02637	0.02586	0.02516	0.02425	0.02313	0.02179	0.02025	0.01854	0.01672	0.01492	0.01337	0.01247	0.01267	0.01427	0.01718	0.02113	0.02589	0.03129	0.03724	0.04367	0.05054	0.0578	0.06543	0.07339	0.08165	0.09017	0.09892	0.10786	0.11695	0.12615
2.8	0.0152	0.01578	0.01638	0.01702	0.01768	0.01836	0.01906	0.01976	0.02047	0.02117	0.02185	0.0225	0.02311	0.02366	0.02413	0.02451	0.02478	0.02492	0.02492	0.02476	0.0244	0.02385	0.02308	0.02206	0.02078	0.01924	0.01741	0.0153	0.01291	0.0103	0.00763	0.00553	0.00559	0.00836	0.01254	0.01746	0.02293	0.02887	0.03523	0.042	0.04915	0.05667	0.06452	0.07268	0.08113	0.08983	0.09876	0.10787	0.11712
2.85	0.01298	0.01347	0.01401	0.01459	0.0152	0.01585	0.01653	0.01723	0.01795	0.01868	0.0194	0.02012	0.0208	0.02144	0.02203	0.02254	0.02296	0.02327	0.02345	0.02348	0.02334	0.02302	0.02248	0.02172	0.0207	0.01941	0.01783	0.01595	0.01374	0.01119	0.0083	0.00507	0.00181	0.00314	0.00744	0.01228	0.01755	0.02323	0.02933	0.03583	0.04271	0.04997	0.05758	0.06553	0.07379	0.08234	0.09114	0.10016	0.10936
2.9	0.01096	0.01137	0.01183	0.01234	0.01291	0.01352	0.01417	0.01487	0.01559	0.01635	0.01711	0.01788	0.01864	0.01937	0.02007	0.0207	0.02127	0.02174	0.02211	0.02235	0.02244	0.02237	0.02211	0.02165	0.02097	0.02005	0.01888	0.01745	0.01576	0.01383	0.01172	0.00957	0.00776	0.00714	0.0085	0.01159	0.01575	0.02063	0.02608	0.03203	0.03844	0.04527	0.0525	0.0601	0.06806	0.07633	0.0849	0.09373	0.10278
2.95	0.00914	0.00947	0.00985	0.01029	0.01079	0.01136	0.01199	0.01267	0.0134	0.01417	0.01497	0.01579	0.01661	0.01742	0.01821	0.01896	0.01965	0.02028	0.02082	0.02125	0.02156	0.02173	0.02174	0.02159	0.02124	0.0207	0.01996	0.01901	0.01786	0.01656	0.01515	0.01377	0.01263	0.01208	0.0125	0.01413	0.01691	0.02065	0.02517	0.03034	0.03608	0.04233	0.04905	0.05619	0.06373	0.07164	0.07989	0.08844	0.09725
3	0.00753	0.00775	0.00805	0.00842	0.00886	0.00938	0.00998	0.01065	0.01138	0.01216	0.01299	0.01384	0.01471	0.01559	0.01645	0.0173	0.0181	0.01885	0.01954	0.02013	0.02063	0.02102	0.02128	0.0214	0.02136	0.02116	0.0208	0.02028	0.01961	0.01882	0.01797	0.01714	0.01648	0.01617	0.01643	0.01747	0.0194	0.02221	0.02583	0.03019	0.0352	0.04079	0.04691	0.05352	0.06058	0.06805	0.0759	0.0841	0.09261
3.05	0.00611	0.00623	0.00644	0.00672	0.00711	0.00759	0.00815	0.00881	0.00954	0.01033	0.01117	0.01205	0.01296	0.01389	0.01481	0.01573	0.01661	0.01746	0.01826	0.019	0.01965	0.02022	0.02068	0.02103	0.02125	0.02135	0.02131	0.02115	0.02087	0.0205	0.02009	0.01969	0.01941	0.01936	0.01969	0.02055	0.02206	0.02428	0.02724	0.03091	0.03524	0.04019	0.04571	0.05177	0.05831	0.06531	0.07273	0.08053	0.08868
3.1	0.00489	0.00491	0.00501	0.00521	0.00553	0.00596	0.00651	0.00715	0.00788	0.00868	0.00954	0.01045	0.01138	0.01234	0.0133	0.01426	0.01521	0.01613	0.01701	0.01785	0.01862	0.01932	0.01995	0.02048	0.02091	0.02125	0.02148	0.02161	0.02165	0.02162	0.02156	0.02152	0.02155	0.02175	0.02221	0.02306	0.02439	0.02629	0.0288	0.03195	0.03573	0.04013	0.0451	0.05062	0.05666	0.06319	0.07016	0.07754	0.08531
3.15	0.00389	0.00377	0.00376	0.00387	0.00412	0.00452	0.00505	0.00569	0.00643	0.00724	0.00811	0.00903	0.00998	0.01095	0.01194	0.01293	0.0139	0.01487	0.0158	0.0167	0.01756	0.01836	0.0191	0.01977	0.02037	0.02088	0.02133	0.02169	0.02199	0.02224	0.02246	0.02269	0.02299	0.0234	0.02402	0.02493	0.02621	0.02794	0.03018	0.03297	0.03633	0.04027	0.04477	0.04982	0.05539	0.06145	0.06799	0.07496	0.08233
3.2	0.0031	0.00285	0.0027	0.00269	0.00287	0.00325	0.00378	0.00444	0.00519	0.00602	0.0069	0.00783	0.00878	0.00975	0.01074	0.01173	0.01271	0.01369	0.01464	0.01558	0.01648	0.01734	0.01816	0.01892	0.01964	0.0203	0.0209	0.02144	0.02194	0.0224	0.02285	0.02331	0.02382	0.02443	0.0252	0.02619	0.02748	0.02913	0.03121	0.03376	0.03681	0.0404	0.04451	0.04915	0.0543	0.05995	0.06607	0.07263	0.07962
3.25	0.00258	0.00218	0.00186	0.00168	0.00178	0.00214	0.00271	0.00341	0.00419	0.00503	0.00592	0.00683	0.00777	0.00873	0.0097	0.01067	0.01164	0.0126	0.01355	0.01449	0.0154	0.01629	0.01715	0.01797	0.01876	0.01952	0.02023	0.02091	0.02156	0.02219	0.02281	0.02345	0.02414	0.02491	0.02581	0.0269	0.02823	0.02985	0.03184	0.03423	0.03706	0.04037	0.04417	0.04847	0.05325	0.05853	0.06427	0.07046	0.07707
3.3	0.00232	0.00183	0.00132	0.00089278	0.000816345	0.00124	0.00189	0.00264	0.00345	0.00429	0.00516	0.00606	0.00697	0.00789	0.00882	0.00975	0.01068	0.01161	0.01253	0.01344	0.01434	0.01522	0.01609	0.01694	0.01777	0.01858	0.01936	0.02013	0.02089	0.02164	0.0224	0.02319	0.02402	0.02492	0.02594	0.02712	0.0285	0.03013	0.03206	0.03435	0.03703	0.04013	0.04368	0.04769	0.05217	0.05711	0.06251	0.06835	0.07462
3.35	0.00231	0.00179	0.00123	0.000625626	0	0.000690172	0.00142	0.00218	0.00298	0.00379	0.00463	0.00548	0.00634	0.00721	0.00809	0.00896	0.00984	0.01071	0.01158	0.01244	0.0133	0.01415	0.015	0.01584	0.01668	0.01751	0.01833	0.01916	0.01999	0.02083	0.02169	0.02259	0.02353	0.02454	0.02566	0.02692	0.02835	0.03	0.03192	0.03413	0.0367	0.03965	0.043	0.04677	0.05099	0.05564	0.06074	0.06626	0.0722
3.4	0.00246	0.002	0.00151	0.00104	0.000722972	0.000876894	0.0014	0.00206	0.00277	0.00353	0.0043	0.00509	0.00589	0.00669	0.00749	0.0083	0.0091	0.0099	0.0107	0.01149	0.01229	0.01309	0.01389	0.01469	0.01551	0.01633	0.01717	0.01803	0.0189	0.0198	0.02073	0.02171	0.02274	0.02384	0.02504	0.02637	0.02786	0.02953	0.03144	0.03362	0.0361	0.03893	0.04212	0.04571	0.0497	0.05411	0.05893	0.06416	0.0698
3.45	0.00271	0.00232	0.00193	0.00158	0.00136	0.0014	0.0017	0.0022	0.00279	0.00345	0.00414	0.00484	0.00557	0.00629	0.00702	0.00774	0.00846	0.00917	0.00988	0.01059	0.01131	0.01203	0.01276	0.01351	0.01429	0.01508	0.01591	0.01676	0.01766	0.01859	0.01957	0.02061	0.0217	0.02288	0.02415	0.02554	0.02707	0.02878	0.03069	0.03285	0.03528	0.03801	0.04108	0.0445	0.0483	0.05249	0.05707	0.06205	0.0674
3.5	0.00299	0.00267	0.00236	0.00209	0.00193	0.00193	0.00212	0.00248	0.00295	0.0035	0.0041	0.00472	0.00536	0.006	0.00664	0.00727	0.0079	0.00851	0.00913	0.00974	0.01036	0.01099	0.01164	0.01232	0.01302	0.01377	0.01456	0.0154	0.01629	0.01724	0.01826	0.01933	0.02048	0.02172	0.02305	0.02449	0.02607	0.02781	0.02973	0.03187	0.03426	0.03692	0.03989	0.04318	0.04682	0.05081	0.05518	0.05991	0.06501
3.55	0.00329	0.00302	0.00277	0.00256	0.00243	0.00242	0.00255	0.00281	0.00319	0.00364	0.00415	0.00469	0.00524	0.00579	0.00634	0.00688	0.00741	0.00793	0.00844	0.00894	0.00946	0.00998	0.01053	0.01111	0.01173	0.01241	0.01315	0.01396	0.01484	0.01579	0.01682	0.01793	0.01913	0.02041	0.02179	0.02329	0.02491	0.02668	0.02862	0.03075	0.03311	0.03572	0.0386	0.04177	0.04527	0.04909	0.05326	0.05777	0.06262
3.6	0.00357	0.00335	0.00315	0.00298	0.00288	0.00286	0.00296	0.00316	0.00346	0.00383	0.00426	0.00472	0.00519	0.00566	0.00612	0.00657	0.007	0.00741	0.00781	0.0082	0.0086	0.009	0.00943	0.00991	0.01044	0.01103	0.01171	0.01247	0.01332	0.01427	0.01531	0.01645	0.01768	0.01901	0.02044	0.02198	0.02365	0.02545	0.02741	0.02954	0.03187	0.03443	0.03724	0.04032	0.04368	0.04735	0.05133	0.05564	0.06026
3.65	0.00384	0.00367	0.0035	0.00337	0.00328	0.00327	0.00334	0.00351	0.00375	0.00405	0.00441	0.00479	0.00519	0.00558	0.00597	0.00633	0.00666	0.00697	0.00726	0.00753	0.0078	0.00807	0.00838	0.00872	0.00914	0.00964	0.01024	0.01095	0.01177	0.01271	0.01376	0.01492	0.01619	0.01756	0.01904	0.02063	0.02234	0.02417	0.02614	0.02828	0.0306	0.03312	0.03586	0.03884	0.04209	0.04561	0.04942	0.05353	0.05794
3.7	0.0041	0.00396	0.00383	0.00372	0.00366	0.00365	0.00371	0.00384	0.00404	0.00429	0.00459	0.00491	0.00524	0.00557	0.00587	0.00615	0.0064	0.00661	0.00679	0.00694	0.00707	0.00721	0.00737	0.00758	0.00786	0.00825	0.00877	0.00941	0.01021	0.01114	0.0122	0.01339	0.0147	0.01612	0.01765	0.01928	0.02102	0.02289	0.02488	0.02702	0.02932	0.0318	0.03448	0.03738	0.04051	0.0439	0.04755	0.05147	0.05566
3.75	0.00434	0.00423	0.00413	0.00405	0.004	0.004	0.00405	0.00416	0.00433	0.00454	0.00479	0.00506	0.00533	0.0056	0.00584	0.00605	0.00622	0.00634	0.00641	0.00644	0.00645	0.00644	0.00644	0.00649	0.00663	0.00689	0.0073	0.00788	0.00865	0.00958	0.01067	0.01189	0.01325	0.01472	0.0163	0.01798	0.01976	0.02165	0.02366	0.0258	0.02808	0.03052	0.03314	0.03596	0.03898	0.04223	0.04572	0.04945	0.05344
3.8	0.00456	0.00448	0.00441	0.00435	0.00432	0.00432	0.00437	0.00447	0.00461	0.0048	0.00501	0.00524	0.00546	0.00568	0.00587	0.00602	0.00611	0.00615	0.00614	0.00606	0.00594	0.00578	0.00562	0.00549	0.00545	0.00556	0.00585	0.00637	0.00712	0.00806	0.00919	0.01047	0.01188	0.01341	0.01504	0.01676	0.01858	0.0205	0.02252	0.02465	0.02691	0.02931	0.03187	0.03459	0.03751	0.04062	0.04395	0.0475	0.05128
3.85	0.00476	0.00471	0.00467	0.00463	0.00461	0.00463	0.00468	0.00477	0.00489	0.00505	0.00524	0.00543	0.00563	0.0058	0.00595	0.00605	0.00609	0.00607	0.00598	0.00581	0.00557	0.00528	0.00495	0.00463	0.00438	0.00429	0.00445	0.0049	0.00564	0.00663	0.00782	0.00916	0.01064	0.01223	0.01391	0.01567	0.01752	0.01945	0.02148	0.0236	0.02583	0.02818	0.03067	0.0333	0.03611	0.03909	0.04225	0.04562	0.0492
3.9	0.00494	0.00492	0.0049	0.00489	0.00489	0.00491	0.00497	0.00505	0.00517	0.00531	0.00548	0.00565	0.00582	0.00596	0.00607	0.00614	0.00614	0.00607	0.00593	0.00569	0.00537	0.00496	0.00449	0.00397	0.00348	0.00313	0.00309	0.00346	0.00424	0.00532	0.0066	0.00803	0.00957	0.01121	0.01294	0.01473	0.0166	0.01854	0.02056	0.02265	0.02485	0.02714	0.02955	0.03209	0.03478	0.03762	0.04063	0.04381	0.04718
3.95	0.0051	0.00511	0.00511	0.00512	0.00514	0.00518	0.00524	0.00532	0.00544	0.00557	0.00572	0.00588	0.00603	0.00615	0.00624	0.00628	0.00626	0.00617	0.00598	0.00571	0.00533	0.00485	0.00426	0.0036	0.00287	0.00219	0.00181	0.0021	0.00299	0.00421	0.0056	0.00711	0.00872	0.0104	0.01215	0.01397	0.01584	0.01777	0.01977	0.02183	0.02397	0.0262	0.02853	0.03097	0.03353	0.03623	0.03907	0.04207	0.04523
4	0.00524	0.00527	0.0053	0.00533	0.00537	0.00542	0.00549	0.00558	0.00569	0.00583	0.00597	0.00611	0.00625	0.00636	0.00644	0.00647	0.00644	0.00633	0.00613	0.00584	0.00544	0.00492	0.00429	0.00355	0.00269	0.00173	0.00077342	0.000864088	0.00205	0.00343	0.00491	0.00648	0.00811	0.00982	0.01157	0.01338	0.01524	0.01715	0.01911	0.02112	0.0232	0.02536	0.02759	0.02992	0.03235	0.03491	0.03758	0.0404	0.04335
[truncated: 233 more columns]

## Sheet: Fig 2F
r/k	0	0.05	0.1	0.15	0.2	0.25	0.3	0.35	0.4	0.45	0.5	0.55	0.6	0.65	0.7	0.75	0.8	0.85	0.9	0.95	1	1.05	1.1	1.15	1.2	1.25	1.3	1.35	1.4	1.45	1.5	1.55	1.6	1.65	1.7	1.75	1.8	1.85	1.9	1.95	2	2.05	2.1	2.15	2.2	2.25	2.3	2.35	2.4
0	0.01306	0.01306	0.01306	0.01306	0.01306	0.01306	0.01306	0.01306	0.01305	0.01305	0.01305	0.01305	0.01305	0.01305	0.01305	0.01305	0.01305	0.01305	0.01305	0.01305	0.01305	0.01305	0.01305	0.01305	0.01305	0.01305	0.01305	0.01305	0.01305	0.01305	0.01305	0.01305	0.01305	0.01305	0.01305	0.01305	0.01305	0.01305	0.01305	0.01305	0.01305	0.01305	0.01305	0.01304	0.01304	0.01304	0.01304	0.01304	0.01304
0.05	0.02186	0.02186	0.02186	0.02186	0.02187	0.02187	0.02187	0.02187	0.02187	0.02187	0.02187	0.02187	0.02188	0.02188	0.02188	0.02188	0.02188	0.02188	0.02188	0.02188	0.02188	0.02188	0.02188	0.02188	0.02188	0.02188	0.02188	0.02188	0.02188	0.02188	0.02188	0.02188	0.02188	0.02188	0.02188	0.02188	0.02188	0.02188	0.02188	0.02188	0.02188	0.02188	0.02188	0.02188	0.02188	0.02188	0.02188	0.02187	0.02187
0.1	0.02668	0.02668	0.02668	0.02669	0.02669	0.02669	0.02669	0.0267	0.0267	0.0267	0.0267	0.0267	0.02671	0.02671	0.02671	0.02671	0.02671	0.02671	0.02671	0.02671	0.02671	0.02671	0.02671	0.02671	0.02671	0.02671	0.02671	0.02671	0.02671	0.02671	0.0267	0.0267	0.0267	0.0267	0.0267	0.02669	0.02669	0.02669	0.02669	0.02668	0.02668	0.02668	0.02667	0.02667	0.02667	0.02666	0.02666	0.02666	0.02665
0.15	0.02838	0.02837	0.02837	0.02837	0.02836	0.02836	0.02836	0.02835	0.02835	0.02834	0.02834	0.02833	0.02832	0.02832	0.02831	0.0283	0.0283	0.02829	0.02828	0.02827	0.02826	0.02825	0.02824	0.02823	0.02822	0.02821	0.0282	0.02819	0.02818	0.02817	0.02816	0.02815	0.02813	0.02812	0.02811	0.02809	0.02808	0.02806	0.02805	0.02803	0.02802	0.028	0.02799	0.02797	0.02796	0.02794	0.02792	0.0279	0.02789
0.2	0.03201	0.032	0.032	0.03199	0.03198	0.03197	0.03197	0.03196	0.03195	0.03194	0.03192	0.03191	0.0319	0.03189	0.03187	0.03186	0.03184	0.03183	0.03181	0.0318	0.03178	0.03176	0.03174	0.03173	0.03171	0.03169	0.03167	0.03164	0.03162	0.0316	0.03158	0.03155	0.03153	0.03151	0.03148	0.03145	0.03143	0.0314	0.03137	0.03135	0.03132	0.03129	0.03126	0.03123	0.0312	0.03117	0.03113	0.0311	0.03107
0.25	0.03775	0.03775	0.03776	0.03776	0.03776	0.03776	0.03776	0.03776	0.03776	0.03776	0.03776	0.03775	0.03775	0.03774	0.03774	0.03773	0.03772	0.03771	0.0377	0.03769	0.03768	0.03766	0.03765	0.03763	0.03762	0.0376	0.03758	0.03756	0.03754	0.03752	0.0375	0.03748	0.03746	0.03743	0.03741	0.03738	0.03736	0.03733	0.0373	0.03727	0.03724	0.03721	0.03718	0.03714	0.03711	0.03708	0.03704	0.037	0.03697
0.3	0.04212	0.04213	0.04214	0.04215	0.04216	0.04217	0.04217	0.04218	0.04218	0.04218	0.04218	0.04218	0.04218	0.04217	0.04217	0.04216	0.04215	0.04214	0.04213	0.04212	0.04211	0.04209	0.04207	0.04206	0.04204	0.04202	0.042	0.04197	0.04195	0.04192	0.0419	0.04187	0.04184	0.04181	0.04178	0.04174	0.04171	0.04167	0.04163	0.04159	0.04156	0.04151	0.04147	0.04143	0.04138	0.04134	0.04129	0.04124	0.04119
0.35	0.0451	0.04511	0.04511	0.04511	0.04511	0.04511	0.04511	0.0451	0.04509	0.04508	0.04507	0.04506	0.04504	0.04502	0.045	0.04498	0.04496	0.04493	0.0449	0.04487	0.04484	0.04481	0.04477	0.04473	0.04469	0.04465	0.04461	0.04456	0.04451	0.04446	0.04441	0.04436	0.0443	0.04424	0.04418	0.04412	0.04406	0.04399	0.04393	0.04386	0.04379	0.04372	0.04364	0.04356	0.04349	0.04341	0.04332	0.04324	0.04316
0.4	0.04829	0.04829	0.04829	0.0483	0.04829	0.04829	0.04828	0.04827	0.04825	0.04824	0.04822	0.0482	0.04817	0.04815	0.04812	0.04808	0.04805	0.04801	0.04797	0.04793	0.04788	0.04783	0.04778	0.04773	0.04767	0.04761	0.04755	0.04748	0.04741	0.04734	0.04727	0.0472	0.04712	0.04704	0.04695	0.04687	0.04678	0.04669	0.0466	0.0465	0.0464	0.0463	0.0462	0.04609	0.04598	0.04587	0.04576	0.04564	0.04553
0.45	0.05083	0.05084	0.05084	0.05084	0.05083	0.05082	0.05081	0.0508	0.05078	0.05076	0.05074	0.05071	0.05068	0.05064	0.05061	0.05057	0.05052	0.05048	0.05043	0.05038	0.05032	0.05026	0.0502	0.05013	0.05007	0.04999	0.04992	0.04984	0.04976	0.04968	0.04959	0.04951	0.04941	0.04932	0.04922	0.04912	0.04902	0.04891	0.04881	0.04869	0.04858	0.04846	0.04835	0.04822	0.0481	0.04797	0.04784	0.04771	0.04758
0.5	0.05164	0.0516	0.05155	0.0515	0.05145	0.05139	0.05133	0.05126	0.05119	0.05112	0.05104	0.05096	0.05087	0.05078	0.05069	0.05059	0.05049	0.05038	0.05027	0.05016	0.05004	0.04992	0.0498	0.04967	0.04954	0.04941	0.04927	0.04913	0.04899	0.04885	0.0487	0.04854	0.04839	0.04823	0.04807	0.04791	0.04774	0.04757	0.0474	0.04723	0.04705	0.04687	0.04669	0.0465	0.04632	0.04613	0.04594	0.04575	0.04555
0.55	0.05365	0.05351	0.05336	0.0532	0.05304	0.05287	0.05269	0.05251	0.05232	0.05212	0.05192	0.05171	0.0515	0.05127	0.05105	0.05081	0.05057	0.05033	0.05008	0.04982	0.04956	0.04929	0.04902	0.04874	0.04845	0.04816	0.04787	0.04757	0.04726	0.04695	0.04664	0.04632	0.046	0.04567	0.04534	0.045	0.04466	0.04432	0.04397	0.04362	0.04326	0.0429	0.04254	0.04218	0.04181	0.04144	0.04106	0.04069	0.04031
0.6	0.06269	0.06249	0.06228	0.06206	0.06183	0.06159	0.06134	0.06108	0.06081	0.06053	0.06024	0.05994	0.05963	0.05931	0.05898	0.05865	0.0583	0.05794	0.05757	0.0572	0.05681	0.05642	0.05602	0.05561	0.05519	0.05476	0.05432	0.05388	0.05342	0.05296	0.05249	0.05202	0.05154	0.05104	0.05055	0.05004	0.04953	0.04901	0.04848	0.04795	0.04741	0.04687	0.04632	0.04576	0.0452	0.04464	0.04406	0.04349	0.04291
0.65	0.08124	0.08111	0.08097	0.08082	0.08065	0.08047	0.08028	0.08007	0.07985	0.07962	0.07938	0.07912	0.07885	0.07857	0.07827	0.07796	0.07765	0.07731	0.07697	0.07662	0.07625	0.07588	0.07549	0.07509	0.07468	0.07426	0.07383	0.07339	0.07294	0.07248	0.07201	0.07154	0.07105	0.07056	0.07005	0.06954	0.06903	0.0685	0.06797	0.06743	0.06688	0.06633	0.06577	0.06521	0.06464	0.06406	0.06348	0.0629	0.06231
0.7	0.108	0.10806	0.1081	0.10812	0.10812	0.10811	0.10807	0.10803	0.10796	0.10788	0.10778	0.10766	0.10753	0.10738	0.10721	0.10703	0.10683	0.10662	0.10639	0.10614	0.10588	0.1056	0.10531	0.105	0.10468	0.10435	0.104	0.10364	0.10326	0.10287	0.10247	0.10205	0.10162	0.10118	0.10073	0.10027	0.0998	0.09931	0.09882	0.09831	0.0978	0.09727	0.09674	0.0962	0.09565	0.09509	0.09452	0.09395	0.09337
0.75	0.14186	0.1422	0.14253	0.14283	0.14311	0.14337	0.1436	0.1438	0.14399	0.14415	0.14428	0.1444	0.14449	0.14455	0.14459	0.14461	0.14461	0.14458	0.14452	0.14445	0.14435	0.14423	0.14409	0.14392	0.14373	0.14352	0.14329	0.14304	0.14276	0.14246	0.14215	0.14181	0.14145	0.14107	0.14067	0.14026	0.13982	0.13936	0.13889	0.1384	0.13789	0.13736	0.13681	0.13625	0.13568	0.13508	0.13447	0.13385	0.13321
0.8	0.18226	0.18305	0.18382	0.18455	0.18525	0.18592	0.18656	0.18717	0.18775	0.18829	0.1888	0.18928	0.18972	0.19014	0.19052	0.19086	0.19117	0.19145	0.1917	0.19191	0.19209	0.19223	0.19234	0.19242	0.19246	0.19247	0.19245	0.19239	0.1923	0.19218	0.19202	0.19184	0.19162	0.19136	0.19108	0.19076	0.19042	0.19004	0.18963	0.18919	0.18872	0.18822	0.18769	0.18713	0.18654	0.18592	0.18528	0.1846	0.1839
0.85	0.22805	0.22948	0.23088	0.23224	0.23356	0.23485	0.23609	0.23729	0.23846	0.23958	0.24066	0.24169	0.24269	0.24364	0.24454	0.24541	0.24622	0.247	0.24772	0.2484	0.24904	0.24963	0.25017	0.25067	0.25112	0.25152	0.25187	0.25218	0.25244	0.25265	0.25282	0.25294	0.25301	0.25303	0.25301	0.25293	0.25282	0.25265	0.25244	0.25218	0.25188	0.25153	0.25113	0.25069	0.2502	0.24967	0.24909	0.24847	0.24781
0.9	0.27702	0.2793	0.28155	0.28375	0.2859	0.28802	0.29008	0.2921	0.29407	0.29599	0.29786	0.29968	0.30145	0.30316	0.30482	0.30642	0.30797	0.30946	0.31089	0.31227	0.31358	0.31484	0.31604	0.31717	0.31825	0.31926	0.32021	0.3211	0.32192	0.32268	0.32338	0.32401	0.32458	0.32508	0.32552	0.32589	0.3262	0.32644	0.32662	0.32673	0.32678	0.32677	0.32668	0.32654	0.32632	0.32605	0.32571	0.32531	0.32484
0.95	0.32624	0.32957	0.33285	0.3361	0.33929	0.34244	0.34553	0.34858	0.35157	0.3545	0.35738	0.3602	0.36296	0.36566	0.3683	0.37087	0.37338	0.37582	0.37819	0.38049	0.38271	0.38487	0.38695	0.38896	0.39089	0.39275	0.39452	0.39622	0.39784	0.39938	0.40083	0.40221	0.4035	0.40471	0.40583	0.40687	0.40782	0.40869	0.40947	0.41017	0.41077	0.4113	0.41173	0.41208	0.41234	0.41252	0.4126	0.4126	0.41252
1	0.37255	0.37707	0.38154	0.38598	0.39037	0.39472	0.39901	0.40325	0.40744	0.41157	0.41564	0.41965	0.4236	0.42748	0.43129	0.43503	0.4387	0.44229	0.4458	0.44924	0.45259	0.45586	0.45904	0.46214	0.46514	0.46806	0.47089	0.47361	0.47625	0.47878	0.48122	0.48356	0.48579	0.48793	0.48995	0.49188	0.49369	0.4954	0.497	0.4985	0.49988	0.50115	0.50231	0.50336	0.5043	0.50512	0.50583	0.50643	0.50691
1.05	0.41295	0.41873	0.42449	0.4302	0.43589	0.44153	0.44712	0.45267	0.45817	0.46361	0.469	0.47432	0.47958	0.48478	0.4899	0.49496	0.49993	0.50483	0.50964	0.51437	0.51901	0.52356	0.52801	0.53237	0.53663	0.54079	0.54484	0.54878	0.55262	0.55634	0.55995	0.56344	0.56682	0.57007	0.5732	0.5762	0.57908	0.58183	0.58445	0.58694	0.58929	0.59151	0.5936	0.59555	0.59736	0.59903	0.60056	0.60195	0.60319
1.1	0.44502	0.45206	0.45909	0.46609	0.47307	0.48002	0.48693	0.4938	0.50064	0.50742	0.51416	0.52084	0.52747	0.53403	0.54052	0.54695	0.5533	0.55957	0.56575	0.57186	0.57787	0.58379	0.58961	0.59532	0.60094	0.60644	0.61183	0.61711	0.62226	0.6273	0.6322	0.63698	0.64162	0.64613	0.65051	0.65474	0.65882	0.66276	0.66655	0.67019	0.67368	0.67701	0.68018	0.68319	0.68604	0.68872	0.69124	0.69359	0.69577
1.15	0.46723	0.47544	0.48364	0.49183	0.50002	0.50819	0.51634	0.52446	0.53256	0.54062	0.54865	0.55663	0.56456	0.57243	0.58025	0.58801	0.5957	0.60331	0.61085	0.6183	0.62566	0.63294	0.64011	0.64719	0.65415	0.66101	0.66775	0.67437	0.68087	0.68723	0.69347	0.69957	0.70552	0.71133	0.71699	0.7225	0.72785	0.73304	0.73807	0.74293	0.74762	0.75214	0.75648	0.76064	0.76463	0.76842	0.77203	0.77545	0.77868
1.2	0.47907	0.48825	0.49746	0.50667	0.5159	0.52512	0.53434	0.54356	0.55275	0.56193	0.57109	0.58021	0.5893	0.59834	0.60734	0.61628	0.62517	0.63398	0.64273	0.65141	0.66	0.6685	0.67691	0.68523	0.69343	0.70153	0.70952	0.71738	0.72512	0.73273	0.7402	0.74753	0.75472	0.76176	0.76864	0.77536	0.78192	0.7883	0.79452	0.80056	0.80641	0.81208	0.81756	0.82285	0.82795	0.83284	0.83754	0.84202	0.8463
1.25	0.48098	0.49093	0.50091	0.51092	0.52095	0.531	0.54106	0.55114	0.56121	0.57127	0.58133	0.59137	0.60138	0.61136	0.62131	0.63121	0.64107	0.65087	0.66061	0.67028	0.67987	0.68938	0.69881	0.70814	0.71738	0.72651	0.73552	0.74442	0.75319	0.76184	0.77035	0.77871	0.78693	0.795	0.80291	0.81065	0.81823	0.82563	0.83286	0.8399	0.84676	0.85342	0.85988	0.86615	0.8722	0.87805	0.88369	0.88911	0.89432
1.3	0.47418	0.48463	0.49514	0.50569	0.51628	0.52691	0.53755	0.54822	0.55891	0.56959	0.58028	0.59097	0.60164	0.61229	0.62291	0.6335	0.64404	0.65454	0.66499	0.67537	0.68569	0.69592	0.70608	0.71615	0.72612	0.73598	0.74574	0.75538	0.7649	0.77429	0.78354	0.79265	0.80161	0.81042	0.81907	0.82755	0.83586	0.844	0.85195	0.85971	0.86729	0.87466	0.88183	0.8888	0.89556	0.9021	0.90842	0.91453	0.9204
1.35	0.46028	0.47101	0.48181	0.49266	0.50356	0.5145	0.52548	0.53649	0.54752	0.55856	0.56962	0.58067	0.59172	0.60276	0.61377	0.62476	0.6357	0.64661	0.65746	0.66826	0.67899	0.68964	0.70021	0.7107	0.72109	0.73137	0.74155	0.7516	0.76153	0.77133	0.78099	0.79051	0.79988	0.80908	0.81813	0.827	0.83569	0.84421	0.85254	0.86067	0.86861	0.87635	0.88388	0.8912	0.8983	0.90518	0.91184	0.91828	0.92448
1.4	0.44104	0.45184	0.46271	0.47364	0.48463	0.49567	0.50676	0.51787	0.52902	0.54019	0.55136	0.56254	0.57372	0.58489	0.59604	0.60715	0.61824	0.62928	0.64026	0.65119	0.66204	0.67282	0.68352	0.69412	0.70462	0.71501	0.72529	0.73544	0.74546	0.75534	0.76508	0.77466	0.78409	0.79335	0.80243	0.81134	0.82006	0.82859	0.83693	0.84507	0.853	0.86072	0.86822	0.87551	0.88257	0.88941	0.89602	0.9024	0.90854
1.45	0.41808	0.42878	0.43956	0.4504	0.46131	0.47227	0.48327	0.49431	0.50539	0.51648	0.52758	0.53869	0.54979	0.56088	0.57195	0.58299	0.59399	0.60493	0.61582	0.62665	0.6374	0.64806	0.65863	0.6691	0.67945	0.68969	0.6998	0.70978	0.71961	0.72929	0.73881	0.74817	0.75735	0.76636	0.77517	0.7838	0.79222	0.80044	0.80845	0.81625	0.82383	0.83118	0.8383	0.8452	0.85185	0.85828	0.86446	0.87039	0.87609
1.5	0.39277	0.40324	0.4138	0.42443	0.43512	0.44586	0.45665	0.46748	0.47834	0.48922	0.5001	0.51099	0.52188	0.53274	0.54358	0.55438	0.56513	0.57583	0.58646	0.59701	0.60748	0.61785	0.62812	0.63827	0.6483	0.6582	0.66795	0.67755	0.68699	0.69626	0.70536	0.71427	0.72298	0.7315	0.73981	0.74791	0.75579	0.76344	0.77087	0.77805	0.785	0.7917	0.79815	0.80436	0.81031	0.816	0.82143	0.82661	0.83152
1.55	0.36616	0.37632	0.38656	0.39688	0.40726	0.4177	0.42818	0.4387	0.44925	0.45982	0.4704	0.48097	0.49154	0.50208	0.51259	0.52306	0.53347	0.54382	0.55409	0.56428	0.57436	0.58434	0.59421	0.60394	0.61353	0.62297	0.63226	0.64137	0.6503	0.65904	0.66759	0.67592	0.68404	0.69194	0.69961	0.70703	0.71421	0.72114	0.72781	0.73422	0.74036	0.74623	0.75183	0.75714	0.76217	0.76693	0.77139	0.77558	0.77948
1.6	0.33902	0.3488	0.35866	0.3686	0.37861	0.38867	0.39879	0.40894	0.41912	0.42932	0.43953	0.44974	0.45993	0.4701	0.48023	0.49031	0.50034	0.51029	0.52016	0.52994	0.53961	0.54916	0.55858	0.56785	0.57697	0.58593	0.59471	0.6033	0.61169	0.61987	0.62783	0.63556	0.64305	0.65029	0.65727	0.66398	0.67042	0.67658	0.68245	0.68802	0.69329	0.69826	0.70292	0.70727	0.71131	0.71502	0.71842	0.7215	0.72427
1.65	0.31188	0.32123	0.33067	0.34018	0.34977	0.35941	0.36911	0.37885	0.38863	0.39842	0.40823	0.41803	0.42783	0.43759	0.44733	0.45701	0.46663	0.47618	0.48565	0.49501	0.50426	0.51339	0.52238	0.53121	0.53989	0.54838	0.55668	0.56479	0.57267	0.58033	0.58775	0.59491	0.60182	0.60845	0.6148	0.62085	0.6266	0.63204	0.63716	0.64195	0.64641	0.65053	0.6543	0.65773	0.6608	0.66351	0.66587	0.66787	0.66951
1.7	0.28514	0.29401	0.30297	0.31202	0.32114	0.33033	0.33958	0.34887	0.35821	0.36757	0.37694	0.38633	0.3957	0.40506	0.41438	0.42366	0.43289	0.44204	0.45111	0.46009	0.46895	0.47768	0.48628	0.49472	0.503	0.51109	0.51899	0.52667	0.53414	0.54136	0.54833	0.55504	0.56147	0.5676	0.57344	0.57896	0.58415	0.58901	0.59352	0.59767	0.60146	0.60487	0.60791	0.61056	0.61281	0.61467	0.61613	0.61719	0.61785
1.75	0.25907	0.26742	0.27586	0.2844	0.29302	0.30171	0.31047	0.31929	0.32815	0.33705	0.34597	0.35491	0.36385	0.37278	0.38169	0.39056	0.39939	0.40816	0.41685	0.42546	0.43396	0.44234	0.4506	0.4587	0.46664	0.47441	0.48198	0.48934	0.49648	0.50338	0.51003	0.5164	0.52249	0.52829	0.53377	0.53892	0.54373	0.54819	0.55229	0.556	0.55933	0.56226	0.56477	0.56688	0.56855	0.56979	0.5706	0.57096	0.57088
1.8	0.23391	0.2417	0.24959	0.25757	0.26565	0.2738	0.28203	0.29033	0.29868	0.30708	0.31551	0.32398	0.33246	0.34094	0.34942	0.35787	0.3663	0.37468	0.383	0.39125	0.39942	0.40748	0.41542	0.42324	0.4309	0.43841	0.44573	0.45286	0.45977	0.46645	0.47289	0.47907	0.48497	0.49057	0.49587	0.50083	0.50546	0.50972	0.51361	0.51712	0.52022	0.52291	0.52517	0.527	0.52837	0.52929	0.52974	0.52971	0.5292
1.85	0.20988	0.21707	0.22436	0.23175	0.23924	0.24681	0.25447	0.2622	0.26999	0.27785	0.28576	0.29371	0.30169	0.30969	0.3177	0.32572	0.33372	0.3417	0.34964	0.35753	0.36536	0.37311	0.38077	0.38832	0.39575	0.40303	0.41016	0.41712	0.42389	0.43045	0.43679	0.44288	0.44871	0.45426	0.45952	0.46447	0.46908	0.47334	0.47723	0.48075	0.48386	0.48656	0.48882	0.49064	0.49201	0.49289	0.4933	0.49321	0.49261
1.9	0.18718	0.19373	0.20039	0.20714	0.214	0.22095	0.22798	0.2351	0.2423	0.24957	0.2569	0.26428	0.27172	0.27919	0.2867	0.29423	0.30177	0.30932	0.31685	0.32436	0.33184	0.33926	0.34663	0.35392	0.36112	0.36821	0.37518	0.38201	0.38869	0.39518	0.40149	0.40758	0.41344	0.41906	0.4244	0.42946	0.4342	0.43863	0.4427	0.44641	0.44973	0.45265	0.45516	0.45722	0.45882	0.45996	0.46061	0.46076	0.46039
1.95	0.16599	0.17188	0.17787	0.18396	0.19015	0.19643	0.20281	0.20927	0.21581	0.22244	0.22914	0.23591	0.24275	0.24964	0.25659	0.26358	0.27062	0.27767	0.28475	0.29184	0.29893	0.306	0.31305	0.32006	0.32702	0.33392	0.34073	0.34744	0.35404	0.36051	0.36682	0.37297	0.37892	0.38467	0.39018	0.39545	0.40045	0.40515	0.40954	0.41359	0.41728	0.4206	0.42352	0.42603	0.42809	0.4297	0.43083	0.43147	0.4316
2	0.14649	0.1517	0.15701	0.16241	0.1679	0.17348	0.17915	0.18492	0.19077	0.1967	0.20272	0.20882	0.215	0.22126	0.22759	0.23398	0.24044	0.24696	0.25353	0.26014	0.26678	0.27345	0.28014	0.28683	0.29352	0.30018	0.30682	0.3134	0.31992	0.32636	0.33269	0.33891	0.34499	0.35091	0.35665	0.36219	0.3675	0.37257	0.37736	0.38186	0.38605	0.38989	0.39337	0.39646	0.39914	0.40139	0.40319	0.40452	0.40535
2.05	0.12881	0.13335	0.13796	0.14266	0.14744	0.1523	0.15725	0.16228	0.16739	0.1726	0.17789	0.18327	0.18873	0.19429	0.19994	0.20567	0.21149	0.2174	0.22338	0.22945	0.23559	0.24179	0.24806	0.25438	0.26074	0.26713	0.27354	0.27996	0.28638	0.29276	0.29911	0.3054	0.31161	0.31771	0.3237	0.32954	0.33521	0.34069	0.34595	0.35096	0.35571	0.36016	0.36429	0.36807	0.37148	0.37449	0.37708	0.37923	0.3809
2.1	0.11304	0.11692	0.12086	0.12487	0.12893	0.13307	0.13728	0.14156	0.14591	0.15035	0.15488	0.15949	0.16419	0.169	0.1739	0.17891	0.18402	0.18925	0.19458	0.20003	0.20559	0.21126	0.21703	0.2229	0.22888	0.23494	0.24108	0.24728	0.25354	0.25985	0.26617	0.27251	0.27883	0.28512	0.29135	0.2975	0.30354	0.30945	0.31521	0.32077	0.32612	0.33123	0.33607	0.3406	0.34481	0.34866	0.35212	0.35517	0.35778
2.15	0.09923	0.10249	0.10579	0.10912	0.11251	0.11593	0.11941	0.12294	0.12653	0.13019	0.13392	0.13774	0.14164	0.14564	0.14975	0.15397	0.15831	0.16278	0.16739	0.17214	0.17704	0.18209	0.1873	0.19266	0.19816	0.20382	0.20962	0.21555	0.22161	0.22778	0.23405	0.24039	0.2468	0.25324	0.2597	0.26615	0.27257	0.27892	0.28517	0.29131	0.29729	0.30308	0.30865	0.31397	0.31901	0.32374	0.32812	0.33212	0.33572
2.2	0.08734	0.09004	0.09275	0.09548	0.09822	0.10097	0.10375	0.10656	0.1094	0.11228	0.11522	0.11822	0.1213	0.12446	0.12773	0.13111	0.13462	0.13828	0.14209	0.14606	0.15022	0.15458	0.15913	0.16389	0.16885	0.17403	0.17942	0.18502	0.19081	0.19679	0.20295	0.20926	0.21572	0.22229	0.22895	0.23569	0.24246	0.24924	0.256	0.2627	0.26931	0.27579	0.28211	0.28823	0.29412	0.29974	0.30505	0.31003	0.31463
2.25	0.07728	0.07951	0.08171	0.0839	0.08607	0.08822	0.09036	0.09249	0.09463	0.09677	0.09894	0.10114	0.10339	0.1057	0.1081	0.11061	0.11323	0.116	0.11894	0.12207	0.12541	0.12898	0.13279	0.13686	0.1412	0.14582	0.15072	0.15591	0.16137	0.16711	0.17311	0.17935	0.18582	0.19249	0.19934	0.20634	0.21345	0.22065	0.22789	0.23515	0.24238	0.24955	0.25661	0.26353	0.27026	0.27677	0.28301	0.28895	0.29456
2.3	0.06889	0.07073	0.07253	0.07427	0.07596	0.0776	0.07919	0.08074	0.08224	0.08372	0.08517	0.08661	0.08807	0.08955	0.09108	0.09269	0.0944	0.09624	0.09825	0.10045	0.10287	0.10556	0.10854	0.11182	0.11544	0.11942	0.12376	0.12846	0.13354	0.13899	0.14478	0.15092	0.15737	0.16412	0.17113	0.17837	0.18581	0.19341	0.20113	0.20893	0.21677	0.2246	0.23238	0.24007	0.24763	0.255	0.26215	0.26904	0.27562
2.35	0.06196	0.06351	0.06499	0.06639	0.06772	0.06896	0.07011	0.07118	0.07217	0.07308	0.07392	0.0747	0.07543	0.07614	0.07685	0.07758	0.07836	0.07925	0.08027	0.08147	0.0829	0.08461	0.08664	0.08903	0.09183	0.09506	0.09875	0.1029	0.10753	0.11264	0.1182	0.12421	0.13063	0.13744	0.14461	0.15209	0.15984	0.16783	0.17601	0.18433	0.19275	0.20122	0.20969	0.21812	0.22646	0.23466	0.24267	0.25045	0.25796
2.4	0.0562	0.05756	0.05883	0.06	0.06108	0.06204	0.06289	0.06362	0.06423	0.06471	0.06508	0.06532	0.06546	0.06551	0.06549	0.06542	0.06534	0.06529	0.06531	0.06546	0.06582	0.06643	0.06739	0.06875	0.07059	0.07295	0.07588	0.07941	0.08354	0.08827	0.09359	0.09947	0.10587	0.11276	0.12009	0.12781	0.13588	0.14425	0.15287	0.16168	0.17065	0.17971	0.18882	0.19793	0.20699	0.21594	0.22475	0.23336	0.24173
2.45	0.05138	0.05261	0.05376	0.0548	0.05573	0.05654	0.05721	0.05773	0.05811	0.05833	0.05838	0.05827	0.05799	0.05756	0.05698	0.05627	0.05545	0.05456	0.05364	0.05276	0.05199	0.05142	0.05115	0.0513	0.05198	0.0533	0.05532	0.05812	0.0617	0.06605	0.07115	0.07694	0.08337	0.09038	0.09791	0.1059	0.11429	0.12302	0.13205	0.14132	0.15077	0.16036	0.17004	0.17974	0.18943	0.19906	0.20857	0.21791	0.22704
2.5	0.04723	0.04841	0.0495	0.05048	0.05135	0.0521	0.0527	0.05314	0.05343	0.05353	0.05344	0.05316	0.05267	0.05197	0.05106	0.04993	0.04861	0.04711	0.04545	0.04368	0.04187	0.0401	0.03849	0.03721	0.03644	0.0364	0.03725	0.03914	0.04211	0.04612	0.05108	0.0569	0.06347	0.07069	0.07847	0.08675	0.09546	0.10453	0.11392	0.12356	0.13342	0.14344	0.15357	0.16377	0.17398	0.18415	0.19424	0.2042	0.21397
2.55	0.04355	0.04471	0.04579	0.04678	0.04765	0.0484	0.04901	0.04947	0.04977	0.04988	0.0498	0.04951	0.04899	0.04824	0.04723	0.04597	0.04444	0.04265	0.04059	0.03828	0.03575	0.03303	0.03021	0.02743	0.0249	0.02295	0.02204	0.02259	0.02482	0.02862	0.03369	0.03978	0.04666	0.0542	0.06229	0.07085	0.07982	0.08915	0.09879	0.1087	0.11883	0.12914	0.13959	0.15012	0.1607	0.17128	0.18181	0.19224	0.20253
2.6	0.0402	0.04136	0.04245	0.04346	0.04437	0.04517	0.04585	0.04639	0.04677	0.04698	0.047	0.04682	0.04642	0.04578	0.04488	0.04371	0.04226	0.0405	0.03844	0.03604	0.03331	0.03024	0.02685	0.02314	0.01917	0.0151	0.0113	0.00893	0.00985	0.01397	0.01977	0.02649	0.03384	0.0417	0.05001	0.05872	0.0678	0.07721	0.08692	0.09691	0.10713	0.11755	0.12813	0.13884	0.14962	0.16043	0.17124	0.18199	0.19264
2.65	0.03706	0.03823	0.03934	0.04039	0.04135	0.04222	0.04298	0.04362	0.04413	0.04448	0.04466	0.04466	0.04446	0.04403	0.04337	0.04245	0.04126	0.03978	0.038	0.03589	0.03344	0.03064	0.02747	0.02393	0.02	0.01569	0.01102	0.00612	0.00257	0.00635	0.0125	0.01928	0.02654	0.03422	0.04231	0.0508	0.05965	0.06884	0.07837	0.08818	0.09827	0.10859	0.11911	0.12979	0.14059	0.15147	0.16239	0.17331	0.18416
2.7	0.03408	0.03525	0.03638	0.03745	0.03846	0.0394	0.04025	0.041	0.04164	0.04214	0.04251	0.04271	0.04274	0.04258	0.04221	0.04161	0.04078	0.03969	0.03833	0.03669	0.03476	0.03254	0.03003	0.02723	0.0242	0.021	0.01779	0.01493	0.01308	0.01318	0.01566	0.02002	0.02564	0.03214	0.03929	0.04701	0.05521	0.06384	0.07288	0.08227	0.09199	0.10199	0.11226	0.12273	0.13339	0.14417	0.15505	0.16598	0.1769
2.75	0.03122	0.03238	0.03351	0.0346	0.03565	0.03665	0.03757	0.03842	0.03918	0.03984	0.04037	0.04078	0.04104	0.04114	0.04106	0.0408	0.04034	0.03966	0.03876	0.03764	0.03628	0.03469	0.03289	0.03091	0.02879	0.02662	0.02455	0.02279	0.02165	0.02151	0.02267	0.02523	0.02908	0.03403	0.03989	0.0465	0.05375	0.06157	0.06989	0.07865	0.08782	0.09735	0.10719	0.11732	0.12768	0.13823	0.14894	0.15974	0.17061
2.8	0.02847	0.0296	0.03072	0.03182	0.0329	0.03393	0.03491	0.03584	0.0367	0.03748	0.03817	0.03875	0.03922	0.03955	0.03975	0.0398	0.03968	0.03939	0.03892	0.03827	0.03745	0.03644	0.03529	0.03401	0.03265	0.03128	0.03001	0.02898	0.02838	0.0284	0.02924	0.03104	0.03386	0.03767	0.04239	0.04793	0.0542	0.06113	0.06864	0.07668	0.0852	0.09414	0.10347	0.11313	0.1231	0.13331	0.14374	0.15433	0.16503
2.85	0.02583	0.02693	0.02803	0.02912	0.03019	0.03124	0.03226	0.03325	0.03418	0.03506	0.03587	0.03659	0.03723	0.03777	0.0382	0.03851	0.0387	0.03874	0.03865	0.03841	0.03804	0.03754	0.03692	0.03622	0.03547	0.03473	0.03407	0.03359	0.03342	0.03369	0.03453	0.03606	0.03836	0.04147	0.04539	0.05009	0.05552	0.06164	0.06837	0.07569	0.08353	0.09185	0.10061	0.10976	0.11927	0.12908	0.13916	0.14945	0.15992
2.9	0.02331	0.02436	0.02542	0.02649	0.02755	0.0286	0.02964	0.03066	0.03164	0.03258	0.03348	0.03432	0.0351	0.0358	0.03642	0.03694	0.03737	0.03769	0.03791	0.03802	0.03802	0.03793	0.03776	0.03752	0.03725	0.037	0.03682	0.03679	0.03698	0.0375	0.03844	0.0399	0.04196	0.04468	0.04808	0.05218	0.05695	0.06239	0.06845	0.07511	0.08231	0.09003	0.09822	0.10685	0.11587	0.12524	0.13492	0.14487	0.15505
2.95	0.02093	0.02192	0.02294	0.02396	0.02499	0.02603	0.02707	0.02809	0.0291	0.03009	0.03105	0.03197	0.03284	0.03366	0.03443	0.03512	0.03574	0.03628	0.03675	0.03713	0.03743	0.03767	0.03784	0.03798	0.03809	0.03823	0.03843	0.03875	0.03924	0.03999	0.04107	0.04255	0.04451	0.04701	0.05008	0.05375	0.05804	0.06295	0.06845	0.07453	0.08116	0.08832	0.09597	0.10408	0.11262	0.12154	0.13081	0.14039	0.15024
3	0.01868	0.01961	0.02057	0.02155	0.02255	0.02356	0.02457	0.02559	0.02661	0.02762	0.02861	0.02958	0.03052	0.03142	0.03229	0.0331	0.03387	0.03458	0.03523	0.03582	0.03636	0.03684	0.03729	0.03771	0.03813	0.03857	0.03906	0.03966	0.0404	0.04135	0.04256	0.0441	0.04602	0.04839	0.05125	0.05463	0.05856	0.06304	0.06809	0.07368	0.07982	0.08647	0.09363	0.10125	0.10932	0.1178	0.12666	0.13586	0.14536
3.05	0.01658	0.01745	0.01835	0.01927	0.02022	0.02119	0.02218	0.02318	0.02419	0.0252	0.0262	0.0272	0.02818	0.02913	0.03006	0.03096	0.03183	0.03265	0.03344	0.03419	0.03489	0.03557	0.03622	0.03686	0.0375	0.03816	0.03889	0.03969	0.04063	0.04174	0.04306	0.04466	0.04659	0.04888	0.0516	0.05476	0.05842	0.06257	0.06724	0.07243	0.07813	0.08434	0.09104	0.09822	0.10585	0.1139	0.12235	0.13117	0.14031
3.1	0.01463	0.01543	0.01627	0.01714	0.01804	0.01896	0.01992	0.02089	0.02187	0.02287	0.02387	0.02487	0.02587	0.02685	0.02782	0.02877	0.0297	0.0306	0.03147	0.03232	0.03315	0.03395	0.03475	0.03554	0.03634	0.03717	0.03806	0.03903	0.0401	0.04133	0.04275	0.0444	0.04632	0.04857	0.05117	0.05418	0.05761	0.0615	0.06586	0.0707	0.07603	0.08185	0.08815	0.09491	0.10213	0.10977	0.11783	0.12627	0.13506
3.15	0.01282	0.01356	0.01434	0.01515	0.016	0.01688	0.01779	0.01873	0.01969	0.02066	0.02165	0.02264	0.02363	0.02462	0.02561	0.02658	0.02753	0.02848	0.0294	0.03031	0.03121	0.0321	0.03298	0.03388	0.03479	0.03573	0.03673	0.0378	0.03898	0.04028	0.04176	0.04344	0.04536	0.04756	0.05007	0.05294	0.0562	0.05986	0.06396	0.06851	0.07351	0.07898	0.08491	0.09129	0.09813	0.10539	0.11307	0.12114	0.12958
3.2	0.01116	0.01184	0.01255	0.01331	0.01411	0.01495	0.01582	0.01673	0.01765	0.0186	0.01956	0.02053	0.02151	0.02249	0.02347	0.02444	0.0254	0.02636	0.0273	0.02824	0.02917	0.0301	0.03103	0.03198	0.03295	0.03395	0.03501	0.03615	0.03738	0.03873	0.04024	0.04192	0.04382	0.04597	0.04841	0.05116	0.05426	0.05773	0.06159	0.06588	0.07059	0.07575	0.08134	0.08738	0.09386	0.10077	0.10809	0.1158	0.12389
3.25	0.00964	0.01025	0.01092	0.01163	0.01238	0.01318	0.01401	0.01488	0.01578	0.01669	0.01763	0.01858	0.01953	0.02049	0.02145	0.0224	0.02335	0.02429	0.02523	0.02616	0.02709	0.02802	0.02897	0.02993	0.03092	0.03195	0.03303	0.03419	0.03543	0.0368	0.0383	0.03997	0.04184	0.04393	0.04628	0.04892	0.05187	0.05517	0.05883	0.06288	0.06734	0.07221	0.0775	0.08322	0.08936	0.09593	0.10291	0.11028	0.11804
3.3	0.00825	0.0088	0.00942	0.01008	0.0108	0.01156	0.01236	0.0132	0.01406	0.01495	0.01586	0.01678	0.01771	0.01864	0.01956	0.02049	0.02141	0.02232	0.02322	0.02413	0.02503	0.02594	0.02686	0.0278	0.02878	0.02979	0.03086	0.03201	0.03324	0.03459	0.03606	0.0377	0.03951	0.04154	0.0438	0.04633	0.04914	0.05228	0.05575	0.05959	0.06381	0.06842	0.07343	0.07885	0.08469	0.09094	0.09759	0.10463	0.11205
3.35	0.00697	0.00748	0.00805	0.00867	0.00936	0.01009	0.01086	0.01167	0.01252	0.01338	0.01426	0.01516	0.01605	0.01695	0.01784	0.01872	0.0196	0.02047	0.02133	0.02218	0.02304	0.0239	0.02477	0.02567	0.02659	0.02756	0.02859	0.02969	0.03089	0.03219	0.03361	0.03519	0.03694	0.03889	0.04106	0.04347	0.04616	0.04914	0.05244	0.05609	0.06008	0.06445	0.06921	0.07435	0.0799	0.08584	0.09218	0.09891	0.10601
3.4	0.00581	0.00627	0.0068	0.00739	0.00805	0.00876	0.00952	0.01031	0.01114	0.01198	0.01284	0.01371	0.01457	0.01543	0.01628	0.01712	0.01795	0.01876	0.01956	0.02036	0.02114	0.02193	0.02274	0.02356	0.02442	0.02532	0.02628	0.02731	0.02844	0.02967	0.03103	0.03253	0.03421	0.03607	0.03814	0.04044	0.043	0.04584	0.04898	0.05244	0.05624	0.06039	0.0649	0.06979	0.07506	0.08071	0.08675	0.09317	0.09996
3.45	0.00475	0.00516	0.00566	0.00624	0.00688	0.00757	0.00832	0.0091	0.00991	0.01074	0.01159	0.01243	0.01327	0.01409	0.0149	0.01569	0.01647	0.01722	0.01795	0.01866	0.01937	0.02008	0.02079	0.02152	0.02229	0.0231	0.02397	0.02491	0.02595	0.0271	0.02837	0.02979	0.03138	0.03315	0.03512	0.03731	0.03975	0.04246	0.04545	0.04873	0.05234	0.05629	0.06058	0.06522	0.07024	0.07562	0.08137	0.08749	0.09397
3.5	0.00377	0.00415	0.00463	0.00519	0.00582	0.00652	0.00726	0.00804	0.00885	0.00967	0.01049	0.01132	0.01213	0.01292	0.01369	0.01443	0.01515	0.01583	0.01649	0.01712	0.01774	0.01835	0.01896	0.01959	0.02024	0.02094	0.0217	0.02254	0.02347	0.02452	0.0257	0.02702	0.02851	0.03019	0.03206	0.03415	0.03648	0.03905	0.0419	0.04503	0.04847	0.05222	0.0563	0.06072	0.06549	0.07061	0.07608	0.08191	0.08809
3.55	0.00288	0.00323	0.00369	0.00425	0.00489	0.00559	0.00634	0.00712	0.00793	0.00874	0.00956	0.01037	0.01116	0.01192	0.01265	0.01334	0.014	0.01461	0.01519	0.01574	0.01626	0.01676	0.01726	0.01776	0.01829	0.01887	0.01951	0.02022	0.02104	0.02197	0.02305	0.02427	0.02566	0.02724	0.02902	0.03101	0.03323	0.03569	0.03841	0.0414	0.04468	0.04826	0.05214	0.05634	0.06088	0.06574	0.07095	0.07649	0.08237
3.6	0.00206	0.00238	0.00284	0.00342	0.00407	0.00479	0.00555	0.00634	0.00715	0.00796	0.00877	0.00957	0.01034	0.01107	0.01176	0.01241	0.01301	0.01356	0.01406	0.01451	0.01493	0.01532	0.0157	0.01607	0.01647	0.0169	0.0174	0.01798	0.01867	0.01949	0.02045	0.02157	0.02287	0.02435	0.02604	0.02794	0.03007	0.03243	0.03503	0.0379	0.04103	0.04444	0.04814	0.05214	0.05645	0.06107	0.06601	0.07128	0.07686
3.65	0.00131	0.00161	0.00209	0.00269	0.00338	0.00411	0.00489	0.00569	0.00651	0.00732	0.00813	0.00891	0.00966	0.01037	0.01103	0.01163	0.01218	0.01266	0.01308	0.01345	0.01377	0.01404	0.01429	0.01453	0.01478	0.01506	0.01541	0.01585	0.01639	0.01708	0.01792	0.01894	0.02015	0.02155	0.02316	0.02499	0.02703	0.0293	0.03181	0.03456	0.03756	0.04082	0.04435	0.04815	0.05224	0.05663	0.06131	0.0663	0.07158
3.7	0.000616875	0.000924484	0.00146	0.0021	0.00282	0.00358	0.00437	0.00518	0.006	0.00681	0.00761	0.00838	0.00911	0.0098	0.01043	0.01099	0.01149	0.01191	0.01227	0.01255	0.01276	0.01292	0.01304	0.01314	0.01323	0.01336	0.01354	0.01382	0.01422	0.01477	0.01549	0.01641	0.01754	0.01887	0.02042	0.02218	0.02416	0.02636	0.02878	0.03143	0.03431	0.03743	0.04079	0.04441	0.0483	0.05245	0.05687	0.06158	0.06657
3.75	0	0.000367369	0.000994674	0.00169	0.00242	0.00319	0.00398	0.00479	0.00561	0.00642	0.00721	0.00796	0.00868	0.00935	0.00995	0.01048	0.01094	0.01131	0.01159	0.01179	0.01191	0.01196	0.01196	0.01191	0.01185	0.01181	0.01182	0.01192	0.01216	0.01256	0.01317	0.01399	0.01504	0.01633	0.01783	0.01955	0.02149	0.02364	0.02599	0.02855	0.03132	0.0343	0.03751	0.04095	0.04462	0.04854	0.05271	0.05714	0.06183
3.8	0.000153232	0.000259155	0.000822115	0.00148	0.0022	0.00295	0.00374	0.00453	0.00534	0.00613	0.00691	0.00766	0.00836	0.00901	0.00959	0.01009	0.01051	0.01083	0.01106	0.01119	0.01123	0.01117	0.01105	0.01086	0.01064	0.01042	0.01025	0.01016	0.01022	0.01047	0.01095	0.01169	0.01269	0.01394	0.01542	0.01713	0.01904	0.02115	0.02345	0.02593	0.0286	0.03146	0.03452	0.03777	0.04124	0.04493	0.04884	0.05298	0.05737
3.85	0.00068221	0.000659809	0.00098257	0.00152	0.00216	0.00287	0.00362	0.00439	0.00517	0.00595	0.00671	0.00744	0.00813	0.00876	0.00932	0.0098	0.01019	0.01047	0.01065	0.01073	0.01069	0.01055	0.01031	0.00999	0.00962	0.00923	0.00885	0.00856	0.00842	0.0085	0.00885	0.00952	0.01048	0.01173	0.01322	0.01494	0.01685	0.01893	0.02119	0.0236	0.02618	0.02892	0.03182	0.0349	0.03815	0.0416	0.04525	0.04911	0.0532
3.9	0.00117	0.00114	0.00133	0.00173	0.00227	0.00291	0.00361	0.00434	0.0051	0.00585	0.00659	0.00731	0.00798	0.0086	0.00914	0.0096	0.00996	0.01022	0.01037	0.01039	0.0103	0.01008	0.00975	0.00932	0.00881	0.00824	0.00766	0.00715	0.00677	0.00665	0.00687	0.00747	0.00843	0.00972	0.01125	0.013	0.01493	0.017	0.01922	0.02157	0.02405	0.02667	0.02942	0.03231	0.03536	0.03857	0.04195	0.04552	0.04929
3.95	0.00162	0.00159	0.00173	0.00203	0.00249	0.00305	0.00369	0.00438	0.0051	0.00583	0.00655	0.00724	0.0079	0.0085	0.00903	0.00948	0.00983	0.01007	0.01019	0.01018	0.01004	0.00977	0.00937	0.00884	0.00821	0.00749	0.00672	0.00596	0.00532	0.00494	0.00499	0.00555	0.00657	0.00793	0.00955	0.01135	0.0133	0.01538	0.01756	0.01984	0.02223	0.02472	0.02731	0.03002	0.03285	0.03581	0.03892	0.0422	0.04565
4	0.00203	0.00202	0.00213	0.00238	0.00276	0.00326	0.00384	0.00448	0.00516	0.00586	0.00656	0.00724	0.00788	0.00847	0.00899	0.00943	0.00976	0.00999	0.0101	0.01007	0.0099	0.0096	0.00915	0.00856	0.00784	0.007	0.00606	0.00508	0.00414	0.00342	0.00323	0.00378	0.00492	0.00643	0.00815	0.01002	0.012	0.01406	0.0162	0.01841	0.02069	0.02305	0.02548	0.02799	0.0306	0.03331	0.03615	0.03912	0.04225
[truncated: 233 more columns]

## Sheet: Fig 2G
r/k	0	0.05	0.1	0.15	0.2	0.25	0.3	0.35	0.4	0.45	0.5	0.55	0.6	0.65	0.7	0.75	0.8	0.85	0.9	0.95	1	1.05	1.1	1.15	1.2	1.25	1.3	1.35	1.4	1.45	1.5	1.55	1.6	1.65	1.7	1.75	1.8	1.85	1.9	1.95	2	2.05	2.1	2.15	2.2	2.25	2.3	2.35	2.4
0	0.00257	0.00257	0.00257	0.00257	0.00257	0.00257	0.00258	0.00258	0.00258	0.00258	0.00258	0.00258	0.00258	0.00258	0.00258	0.00258	0.00258	0.00258	0.00258	0.00258	0.00258	0.00258	0.00259	0.00259	0.00259	0.00259	0.00259	0.00259	0.00259	0.00259	0.00259	0.00259	0.00259	0.00259	0.00259	0.00259	0.00259	0.00259	0.00259	0.0026	0.0026	0.0026	0.0026	0.0026	0.0026	0.0026	0.0026	0.0026	0.0026
0.05	0.00286	0.00287	0.00287	0.00287	0.00288	0.00288	0.00288	0.00289	0.00289	0.0029	0.0029	0.0029	0.00291	0.00291	0.00291	0.00292	0.00292	0.00292	0.00293	0.00293	0.00294	0.00294	0.00294	0.00295	0.00295	0.00295	0.00296	0.00296	0.00296	0.00297	0.00297	0.00297	0.00298	0.00298	0.00299	0.00299	0.00299	0.003	0.003	0.003	0.00301	0.00301	0.00301	0.00302	0.00302	0.00302	0.00303	0.00303	0.00303
0.1	0.00573	0.00574	0.00575	0.00575	0.00576	0.00577	0.00578	0.00579	0.0058	0.00581	0.00581	0.00582	0.00583	0.00584	0.00585	0.00585	0.00586	0.00587	0.00588	0.00589	0.0059	0.0059	0.00591	0.00592	0.00593	0.00594	0.00594	0.00595	0.00596	0.00597	0.00598	0.00598	0.00599	0.006	0.00601	0.00601	0.00602	0.00603	0.00604	0.00604	0.00605	0.00606	0.00607	0.00608	0.00608	0.00609	0.0061	0.0061	0.00611
0.15	0.00672	0.00674	0.00675	0.00676	0.00678	0.00679	0.00681	0.00682	0.00683	0.00685	0.00686	0.00687	0.00689	0.0069	0.00692	0.00693	0.00694	0.00696	0.00697	0.00698	0.007	0.00701	0.00702	0.00704	0.00705	0.00706	0.00708	0.00709	0.0071	0.00712	0.00713	0.00714	0.00715	0.00717	0.00718	0.00719	0.00721	0.00722	0.00723	0.00724	0.00726	0.00727	0.00728	0.00729	0.00731	0.00732	0.00733	0.00734	0.00736
0.2	0.00338	0.00339	0.0034	0.00341	0.00342	0.00343	0.00344	0.00345	0.00346	0.00348	0.00349	0.0035	0.00351	0.00352	0.00353	0.00354	0.00355	0.00357	0.00358	0.00359	0.0036	0.00361	0.00363	0.00364	0.00365	0.00366	0.00367	0.00369	0.0037	0.00371	0.00372	0.00374	0.00375	0.00376	0.00377	0.00379	0.0038	0.00381	0.00383	0.00384	0.00385	0.00386	0.00388	0.00389	0.00391	0.00392	0.00393	0.00395	0.00396
0.25	0.00171	0.0017	0.0017	0.00169	0.00168	0.00168	0.00167	0.00167	0.00166	0.00165	0.00165	0.00165	0.00164	0.00164	0.00163	0.00163	0.00163	0.00162	0.00162	0.00162	0.00162	0.00161	0.00161	0.00161	0.00161	0.00161	0.00161	0.00161	0.00161	0.00162	0.00162	0.00162	0.00162	0.00163	0.00163	0.00164	0.00164	0.00164	0.00165	0.00166	0.00166	0.00167	0.00168	0.00169	0.00169	0.0017	0.00171	0.00172	0.00173
0.3	0.00636	0.00637	0.00639	0.0064	0.00642	0.00643	0.00644	0.00646	0.00647	0.00649	0.0065	0.00651	0.00653	0.00654	0.00656	0.00657	0.00658	0.0066	0.00661	0.00663	0.00664	0.00666	0.00667	0.00668	0.0067	0.00671	0.00673	0.00674	0.00676	0.00677	0.00678	0.0068	0.00681	0.00683	0.00684	0.00686	0.00687	0.00689	0.0069	0.00692	0.00693	0.00695	0.00696	0.00698	0.00699	0.00701	0.00702	0.00704	0.00705
0.35	0.00789	0.0079	0.00791	0.00791	0.00792	0.00792	0.00793	0.00794	0.00794	0.00795	0.00795	0.00796	0.00796	0.00797	0.00797	0.00797	0.00798	0.00798	0.00799	0.00799	0.00799	0.008	0.008	0.008	0.008	0.00801	0.00801	0.00801	0.00801	0.00801	0.00801	0.00802	0.00802	0.00802	0.00802	0.00802	0.00802	0.00802	0.00802	0.00802	0.00802	0.00802	0.00802	0.00802	0.00802	0.00802	0.00802	0.00802	0.00802
0.4	0.00964	0.00963	0.00961	0.0096	0.00958	0.00957	0.00955	0.00953	0.00952	0.0095	0.00948	0.00946	0.00943	0.00941	0.00939	0.00936	0.00934	0.00931	0.00928	0.00926	0.00923	0.0092	0.00917	0.00913	0.0091	0.00907	0.00903	0.009	0.00896	0.00892	0.00889	0.00885	0.00881	0.00877	0.00872	0.00868	0.00864	0.00859	0.00855	0.0085	0.00845	0.0084	0.00836	0.00831	0.00825	0.0082	0.00815	0.0081	0.00804
0.45	0.01483	0.01486	0.01488	0.01491	0.01493	0.01496	0.01498	0.015	0.01502	0.01504	0.01506	0.01507	0.01509	0.01511	0.01512	0.01513	0.01515	0.01516	0.01517	0.01518	0.01519	0.01519	0.0152	0.01521	0.01521	0.01521	0.01522	0.01522	0.01522	0.01522	0.01522	0.01521	0.01521	0.01521	0.0152	0.0152	0.01519	0.01518	0.01517	0.01516	0.01515	0.01514	0.01513	0.01511	0.0151	0.01508	0.01507	0.01505	0.01503
0.5	0.01961	0.0197	0.01979	0.01988	0.01998	0.02007	0.02016	0.02025	0.02034	0.02042	0.02051	0.0206	0.02069	0.02077	0.02086	0.02095	0.02103	0.02111	0.0212	0.02128	0.02136	0.02144	0.02153	0.02161	0.02168	0.02176	0.02184	0.02192	0.022	0.02207	0.02215	0.02222	0.0223	0.02237	0.02244	0.02251	0.02258	0.02265	0.02272	0.02279	0.02286	0.02293	0.023	0.02306	0.02313	0.02319	0.02326	0.02332	0.02338
0.55	0.02001	0.02016	0.0203	0.02044	0.02059	0.02073	0.02088	0.02103	0.02117	0.02132	0.02147	0.02162	0.02177	0.02192	0.02207	0.02222	0.02238	0.02253	0.02268	0.02284	0.02299	0.02314	0.0233	0.02346	0.02361	0.02377	0.02393	0.02408	0.02424	0.0244	0.02456	0.02472	0.02488	0.02504	0.0252	0.02536	0.02552	0.02568	0.02584	0.026	0.02616	0.02632	0.02648	0.02664	0.0268	0.02696	0.02712	0.02728	0.02744
0.6	0.01385	0.01399	0.01413	0.01429	0.01444	0.0146	0.01477	0.01494	0.01512	0.0153	0.01548	0.01568	0.01587	0.01608	0.01628	0.01649	0.01671	0.01693	0.01716	0.01739	0.01763	0.01787	0.01811	0.01836	0.01861	0.01887	0.01913	0.01939	0.01966	0.01994	0.02021	0.02049	0.02077	0.02106	0.02135	0.02164	0.02194	0.02224	0.02254	0.02284	0.02315	0.02346	0.02377	0.02408	0.0244	0.02471	0.02503	0.02535	0.02568
0.65	0.000575419	0.000234563	0	5.03057e-05	0.000345858	0.000727434	0.00114	0.00157	0.00202	0.00247	0.00293	0.0034	0.00387	0.00435	0.00484	0.00533	0.00583	0.00634	0.00685	0.00737	0.00789	0.00842	0.00895	0.00949	0.01003	0.01058	0.01113	0.01169	0.01225	0.01282	0.01339	0.01396	0.01454	0.01512	0.0157	0.01629	0.01688	0.01748	0.01807	0.01867	0.01928	0.01988	0.02049	0.0211	0.02171	0.02232	0.02293	0.02355	0.02417
0.7	0.02177	0.02185	0.02193	0.02202	0.02213	0.02225	0.02239	0.02253	0.02269	0.02287	0.02306	0.02327	0.02349	0.02373	0.02399	0.02426	0.02455	0.02486	0.02518	0.02553	0.02588	0.02626	0.02665	0.02706	0.02749	0.02793	0.02839	0.02886	0.02935	0.02986	0.03038	0.03091	0.03146	0.03202	0.0326	0.03319	0.03379	0.03441	0.03503	0.03567	0.03632	0.03698	0.03765	0.03833	0.03901	0.03971	0.04041	0.04113	0.04185
0.75	0.05231	0.05272	0.05314	0.05356	0.05399	0.05443	0.05487	0.05532	0.05578	0.05625	0.05672	0.05721	0.0577	0.0582	0.0587	0.05922	0.05975	0.06029	0.06083	0.06139	0.06195	0.06253	0.06311	0.06371	0.06432	0.06494	0.06556	0.0662	0.06685	0.06751	0.06818	0.06886	0.06955	0.07025	0.07096	0.07168	0.07241	0.07315	0.0739	0.07465	0.07542	0.0762	0.07698	0.07777	0.07857	0.07938	0.0802	0.08102	0.08185
0.8	0.08939	0.0903	0.09122	0.09214	0.09307	0.094	0.09494	0.09587	0.09682	0.09777	0.09872	0.09968	0.10064	0.10161	0.10259	0.10357	0.10455	0.10554	0.10654	0.10754	0.10854	0.10955	0.11057	0.11159	0.11262	0.11365	0.11468	0.11573	0.11677	0.11783	0.11888	0.11995	0.12101	0.12208	0.12316	0.12424	0.12532	0.12641	0.1275	0.12859	0.12969	0.13079	0.13189	0.13299	0.1341	0.13521	0.13631	0.13742	0.13853
0.85	0.13071	0.13229	0.13388	0.13547	0.13706	0.13866	0.14027	0.14188	0.14349	0.1451	0.14672	0.14834	0.14996	0.15159	0.15322	0.15485	0.15649	0.15812	0.15976	0.1614	0.16304	0.16469	0.16633	0.16797	0.16962	0.17126	0.17291	0.17455	0.17619	0.17784	0.17948	0.18112	0.18275	0.18439	0.18602	0.18765	0.18928	0.1909	0.19252	0.19413	0.19574	0.19734	0.19894	0.20053	0.20211	0.20368	0.20525	0.20681	0.20836
0.9	0.17358	0.17599	0.1784	0.18081	0.18323	0.18566	0.1881	0.19054	0.19298	0.19543	0.19788	0.20033	0.20279	0.20525	0.20771	0.21017	0.21263	0.2151	0.21756	0.22002	0.22248	0.22493	0.22738	0.22983	0.23228	0.23472	0.23715	0.23958	0.242	0.24441	0.24682	0.24921	0.2516	0.25398	0.25634	0.2587	0.26104	0.26336	0.26568	0.26798	0.27026	0.27253	0.27478	0.27701	0.27922	0.28142	0.28359	0.28575	0.28788
0.95	0.21528	0.21862	0.22198	0.22534	0.22872	0.23211	0.23551	0.23891	0.24233	0.24575	0.24917	0.25261	0.25604	0.25948	0.26293	0.26637	0.26981	0.27326	0.2767	0.28013	0.28357	0.287	0.29042	0.29383	0.29724	0.30064	0.30402	0.3074	0.31076	0.31411	0.31744	0.32075	0.32405	0.32733	0.33059	0.33383	0.33704	0.34023	0.3434	0.34653	0.34964	0.35273	0.35578	0.3588	0.36179	0.36474	0.36766	0.37054	0.37338
1	0.25328	0.25763	0.26201	0.2664	0.27082	0.27525	0.2797	0.28416	0.28864	0.29313	0.29764	0.30215	0.30667	0.3112	0.31574	0.32028	0.32482	0.32936	0.3339	0.33844	0.34297	0.3475	0.35202	0.35653	0.36103	0.36551	0.36999	0.37444	0.37888	0.3833	0.38769	0.39206	0.39641	0.40073	0.40501	0.40927	0.4135	0.41768	0.42184	0.42595	0.43002	0.43405	0.43803	0.44197	0.44586	0.4497	0.45348	0.45721	0.46089
1.05	0.28547	0.29085	0.29627	0.30171	0.30719	0.3127	0.31823	0.32379	0.32938	0.33498	0.34061	0.34625	0.35191	0.35759	0.36327	0.36897	0.37467	0.38038	0.38609	0.3918	0.3975	0.40321	0.4089	0.41459	0.42027	0.42593	0.43157	0.4372	0.4428	0.44838	0.45394	0.45946	0.46495	0.4704	0.47582	0.4812	0.48653	0.49182	0.49706	0.50225	0.50738	0.51246	0.51748	0.52244	0.52733	0.53215	0.5369	0.54158	0.54619
1.1	0.31036	0.31673	0.32314	0.3296	0.33611	0.34266	0.34925	0.35588	0.36255	0.36925	0.37599	0.38275	0.38954	0.39635	0.40318	0.41003	0.4169	0.42377	0.43066	0.43756	0.44445	0.45135	0.45824	0.46513	0.472	0.47887	0.48571	0.49254	0.49935	0.50612	0.51287	0.51958	0.52626	0.5329	0.53949	0.54603	0.55252	0.55896	0.56534	0.57165	0.5779	0.58408	0.59019	0.59622	0.60217	0.60803	0.61381	0.61949	0.62509
1.15	0.32714	0.33439	0.34171	0.3491	0.35654	0.36405	0.37161	0.37923	0.3869	0.39462	0.40239	0.4102	0.41804	0.42593	0.43384	0.44179	0.44976	0.45775	0.46576	0.47378	0.48182	0.48986	0.49791	0.50595	0.51399	0.52202	0.53003	0.53803	0.54601	0.55396	0.56187	0.56975	0.5776	0.58539	0.59314	0.60083	0.60847	0.61604	0.62355	0.63098	0.63834	0.64561	0.6528	0.6599	0.6669	0.67381	0.68061	0.6873	0.69388
1.2	0.33565	0.34365	0.35174	0.35991	0.36816	0.37649	0.3849	0.39337	0.40192	0.41053	0.4192	0.42793	0.43672	0.44555	0.45443	0.46336	0.47232	0.48132	0.49034	0.49939	0.50847	0.51755	0.52665	0.53576	0.54486	0.55396	0.56305	0.57213	0.58119	0.59023	0.59923	0.6082	0.61712	0.626	0.63483	0.6436	0.65231	0.66095	0.66951	0.678	0.68639	0.6947	0.70291	0.71101	0.71901	0.72689	0.73466	0.7423	0.7498
1.25	0.3363	0.34488	0.35357	0.36236	0.37125	0.38024	0.38932	0.39849	0.40775	0.41709	0.42651	0.43601	0.44557	0.4552	0.4649	0.47465	0.48445	0.4943	0.5042	0.51413	0.52409	0.53408	0.54409	0.55411	0.56414	0.57418	0.58421	0.59424	0.60425	0.61424	0.6242	0.63413	0.64402	0.65386	0.66364	0.67337	0.68303	0.69262	0.70212	0.71154	0.72086	0.73009	0.73921	0.74821	0.75709	0.76584	0.77446	0.78294	0.79128
1.3	0.32988	0.33886	0.34797	0.3572	0.36655	0.37601	0.38559	0.39528	0.40507	0.41496	0.42495	0.43503	0.4452	0.45545	0.46578	0.47618	0.48665	0.49719	0.50777	0.51841	0.5291	0.53982	0.55057	0.56135	0.57215	0.58296	0.59377	0.60458	0.61539	0.62618	0.63694	0.64767	0.65837	0.66901	0.67961	0.69014	0.7006	0.71099	0.72129	0.7315	0.7416	0.7516	0.76148	0.77124	0.78087	0.79035	0.79969	0.80888	0.8179
1.35	0.31745	0.32665	0.33599	0.34548	0.3551	0.36486	0.37475	0.38476	0.3949	0.40516	0.41554	0.42602	0.43661	0.4473	0.45808	0.46895	0.47991	0.49094	0.50205	0.51322	0.52444	0.53572	0.54704	0.5584	0.56979	0.5812	0.59262	0.60405	0.61548	0.6269	0.6383	0.64967	0.661	0.67229	0.68353	0.69471	0.70581	0.71684	0.72778	0.73862	0.74935	0.75997	0.77046	0.78081	0.79103	0.80109	0.811	0.82073	0.83028
1.4	0.30014	0.30939	0.3188	0.32836	0.33809	0.34796	0.35799	0.36816	0.37847	0.38892	0.3995	0.41021	0.42104	0.43199	0.44305	0.45422	0.46549	0.47685	0.4883	0.49982	0.51142	0.52309	0.53481	0.54658	0.55839	0.57023	0.5821	0.59398	0.60587	0.61775	0.62962	0.64147	0.65329	0.66507	0.67679	0.68845	0.70005	0.71156	0.72297	0.73429	0.74549	0.75658	0.76752	0.77833	0.78898	0.79947	0.80978	0.81992	0.82985
1.45	0.27911	0.28825	0.29757	0.30706	0.31672	0.32655	0.33655	0.34672	0.35704	0.36752	0.37815	0.38892	0.39984	0.41089	0.42207	0.43337	0.44479	0.45632	0.46796	0.47969	0.4915	0.5034	0.51537	0.5274	0.53948	0.55161	0.56377	0.57595	0.58816	0.60036	0.61256	0.62475	0.6369	0.64902	0.66109	0.6731	0.68504	0.6969	0.70866	0.72032	0.73185	0.74326	0.75453	0.76564	0.7766	0.78737	0.79796	0.80836	0.81854
1.5	0.25544	0.26433	0.27342	0.28269	0.29216	0.30181	0.31164	0.32166	0.33186	0.34222	0.35276	0.36346	0.37432	0.38534	0.3965	0.4078	0.41924	0.43081	0.4425	0.45429	0.4662	0.4782	0.49028	0.50244	0.51467	0.52696	0.53929	0.55166	0.56405	0.57646	0.58887	0.60127	0.61365	0.626	0.6383	0.65054	0.66271	0.6748	0.68679	0.69867	0.71043	0.72205	0.73353	0.74484	0.75598	0.76694	0.77769	0.78823	0.79855
1.55	0.23009	0.23862	0.24736	0.2563	0.26545	0.27481	0.28436	0.29412	0.30407	0.31421	0.32454	0.33506	0.34575	0.35661	0.36765	0.37884	0.39019	0.40168	0.41331	0.42508	0.43696	0.44896	0.46106	0.47325	0.48553	0.49787	0.51028	0.52274	0.53523	0.54774	0.56027	0.5728	0.58531	0.5978	0.61024	0.62263	0.63495	0.64718	0.65932	0.67134	0.68323	0.69499	0.70659	0.71802	0.72926	0.7403	0.75113	0.76174	0.7721
1.6	0.20389	0.21197	0.22027	0.22879	0.23754	0.2465	0.25569	0.26509	0.27471	0.28454	0.29457	0.30481	0.31525	0.32588	0.33669	0.34769	0.35887	0.37021	0.3817	0.39335	0.40514	0.41706	0.4291	0.44125	0.4535	0.46584	0.47825	0.49073	0.50325	0.51581	0.5284	0.54099	0.55357	0.56613	0.57865	0.59113	0.60353	0.61585	0.62807	0.64018	0.65215	0.66398	0.67564	0.68712	0.69841	0.70948	0.72033	0.73094	0.74128
1.65	0.17754	0.1851	0.1929	0.20093	0.20921	0.21772	0.22647	0.23545	0.24467	0.25412	0.2638	0.2737	0.28382	0.29416	0.3047	0.31545	0.32639	0.33753	0.34884	0.36032	0.37196	0.38376	0.39569	0.40776	0.41994	0.43222	0.44459	0.45704	0.46956	0.48212	0.49471	0.50733	0.51994	0.53253	0.5451	0.55762	0.57007	0.58243	0.5947	0.60685	0.61886	0.63071	0.6424	0.65389	0.66518	0.67624	0.68706	0.69763	0.70791
1.7	0.15162	0.15862	0.16587	0.17337	0.18113	0.18914	0.19741	0.20594	0.21472	0.22376	0.23304	0.24257	0.25235	0.26236	0.2726	0.28307	0.29376	0.30466	0.31576	0.32705	0.33852	0.35017	0.36197	0.37392	0.38601	0.39822	0.41053	0.42294	0.43542	0.44796	0.46054	0.47315	0.48577	0.49837	0.51095	0.52349	0.53596	0.54834	0.56062	0.57278	0.5848	0.59665	0.60832	0.61979	0.63105	0.64206	0.65282	0.6633	0.67349
1.75	0.12658	0.13299	0.13967	0.14662	0.15384	0.16135	0.16913	0.17719	0.18552	0.19414	0.20302	0.21218	0.2216	0.23128	0.24122	0.25141	0.26184	0.2725	0.28339	0.29449	0.30579	0.31728	0.32896	0.3408	0.35279	0.36492	0.37716	0.38952	0.40196	0.41447	0.42703	0.43962	0.45223	0.46483	0.47741	0.48994	0.50241	0.51479	0.52705	0.53919	0.55118	0.563	0.57463	0.58604	0.59722	0.60814	0.61879	0.62915	0.63919
1.8	0.10277	0.10859	0.1147	0.12111	0.12781	0.13482	0.14212	0.14973	0.15764	0.16585	0.17436	0.18316	0.19225	0.20163	0.21129	0.22122	0.23141	0.24186	0.25255	0.26348	0.27463	0.286	0.29756	0.3093	0.3212	0.33326	0.34545	0.35775	0.37016	0.38264	0.39517	0.40775	0.42034	0.43292	0.44548	0.45799	0.47043	0.48278	0.49501	0.50709	0.51902	0.53076	0.5423	0.55361	0.56466	0.57544	0.58593	0.59611	0.60595
1.85	0.08046	0.08572	0.0913	0.0972	0.10343	0.10998	0.11686	0.12406	0.13159	0.13945	0.14763	0.15612	0.16493	0.17405	0.18347	0.19319	0.20319	0.21346	0.224	0.23479	0.24583	0.25709	0.26856	0.28022	0.29206	0.30407	0.31621	0.32848	0.34085	0.3533	0.36581	0.37836	0.39092	0.40348	0.416	0.42846	0.44085	0.45313	0.46528	0.47728	0.4891	0.50072	0.51211	0.52325	0.53412	0.5447	0.55496	0.56488	0.57444
1.9	0.05988	0.06466	0.06978	0.07525	0.08108	0.08726	0.09379	0.10067	0.1079	0.11548	0.12341	0.13167	0.14026	0.14919	0.15843	0.16798	0.17784	0.18799	0.19841	0.20911	0.22006	0.23124	0.24265	0.25426	0.26605	0.27802	0.29013	0.30236	0.3147	0.32712	0.3396	0.35211	0.36463	0.37713	0.38959	0.40198	0.41428	0.42646	0.43849	0.45034	0.462	0.47344	0.48463	0.49554	0.50615	0.51644	0.52639	0.53597	0.54517
1.95	0.04132	0.04574	0.05054	0.05573	0.06129	0.06722	0.07352	0.08019	0.08722	0.09462	0.10237	0.11047	0.11892	0.12771	0.13682	0.14627	0.15602	0.16607	0.17642	0.18704	0.19792	0.20905	0.2204	0.23196	0.24372	0.25564	0.26771	0.2799	0.2922	0.30457	0.317	0.32945	0.34189	0.35431	0.36668	0.37896	0.39112	0.40315	0.41501	0.42668	0.43812	0.44931	0.46022	0.47083	0.48111	0.49104	0.50059	0.50974	0.51847
2	0.02542	0.02974	0.03444	0.03953	0.04498	0.05081	0.05699	0.06355	0.07046	0.07773	0.08536	0.09334	0.10167	0.11035	0.11936	0.12869	0.13835	0.14831	0.15857	0.1691	0.17991	0.19096	0.20225	0.21374	0.22543	0.23729	0.24929	0.26141	0.27364	0.28593	0.29826	0.31061	0.32295	0.33525	0.34747	0.35959	0.37158	0.3834	0.39504	0.40645	0.41761	0.42849	0.43906	0.4493	0.45917	0.46866	0.47773	0.48637	0.49455
2.05	0.01476	0.01908	0.02373	0.02872	0.03404	0.03971	0.04574	0.05211	0.05884	0.06593	0.07337	0.08117	0.08932	0.09782	0.10666	0.11583	0.12533	0.13514	0.14526	0.15565	0.16633	0.17725	0.18841	0.19979	0.21135	0.22309	0.23498	0.24698	0.25908	0.27124	0.28343	0.29563	0.30781	0.31992	0.33195	0.34386	0.35562	0.36719	0.37854	0.38965	0.40047	0.41098	0.42115	0.43095	0.44036	0.44933	0.45786	0.46591	0.47347
2.1	0.01586	0.01879	0.02233	0.02641	0.03097	0.03597	0.04141	0.04725	0.0535	0.06015	0.06719	0.07461	0.0824	0.09057	0.09909	0.10797	0.11719	0.12674	0.1366	0.14676	0.1572	0.16791	0.17886	0.19004	0.20141	0.21296	0.22465	0.23646	0.24837	0.26033	0.27232	0.28431	0.29627	0.30815	0.31993	0.33158	0.34305	0.35431	0.36533	0.37608	0.38651	0.39661	0.40633	0.41564	0.42453	0.43295	0.44088	0.44829	0.45518
2.15	0.02463	0.02646	0.02884	0.03177	0.03525	0.03926	0.04378	0.04879	0.05428	0.06023	0.06662	0.07345	0.0807	0.08836	0.09641	0.10485	0.11365	0.12281	0.13231	0.14212	0.15223	0.16263	0.17328	0.18417	0.19526	0.20653	0.21796	0.22951	0.24115	0.25285	0.26458	0.2763	0.28797	0.29957	0.31105	0.32238	0.33351	0.34442	0.35507	0.36541	0.37542	0.38506	0.3943	0.4031	0.41143	0.41926	0.42657	0.43333	0.43951
2.2	0.03417	0.03579	0.03779	0.04021	0.04308	0.04642	0.05024	0.05454	0.05932	0.06458	0.07031	0.0765	0.08314	0.09022	0.09773	0.10564	0.11395	0.12264	0.13169	0.14108	0.15078	0.16079	0.17107	0.18159	0.19234	0.20327	0.21437	0.22559	0.23691	0.24829	0.2597	0.27109	0.28244	0.2937	0.30483	0.3158	0.32656	0.33708	0.34732	0.35724	0.36679	0.37596	0.38469	0.39295	0.40072	0.40796	0.41464	0.42073	0.42621
2.25	0.04285	0.0446	0.04662	0.04896	0.05166	0.05473	0.0582	0.06209	0.06642	0.0712	0.07643	0.0821	0.08822	0.09478	0.10178	0.10919	0.11701	0.12522	0.1338	0.14274	0.15201	0.1616	0.17146	0.18159	0.19194	0.2025	0.21322	0.22408	0.23503	0.24605	0.2571	0.26813	0.27911	0.28999	0.30075	0.31133	0.32169	0.3318	0.34161	0.35108	0.36017	0.36884	0.37707	0.3848	0.39201	0.39866	0.40472	0.41017	0.41497
2.3	0.05033	0.05233	0.05455	0.05701	0.05976	0.06281	0.06619	0.06993	0.07405	0.07857	0.08349	0.08882	0.09458	0.10075	0.10733	0.11433	0.12173	0.12952	0.13768	0.14619	0.15505	0.16422	0.17368	0.1834	0.19335	0.20351	0.21385	0.22432	0.23489	0.24552	0.25618	0.26683	0.27742	0.28791	0.29827	0.30844	0.31839	0.32807	0.33744	0.34645	0.35508	0.36327	0.37099	0.3782	0.38486	0.39094	0.39642	0.40125	0.40542
2.35	0.05657	0.05886	0.06133	0.06401	0.06691	0.07008	0.07352	0.07727	0.08135	0.08577	0.09055	0.09569	0.10122	0.10714	0.11344	0.12013	0.12721	0.13465	0.14246	0.15061	0.15909	0.16789	0.17697	0.18631	0.19588	0.20566	0.2156	0.22569	0.23587	0.24612	0.25639	0.26664	0.27684	0.28693	0.29688	0.30664	0.31616	0.32541	0.33434	0.34291	0.35107	0.35878	0.36601	0.37272	0.37886	0.38441	0.38933	0.3936	0.39718
2.4	0.06159	0.06417	0.06692	0.06984	0.07296	0.0763	0.07989	0.08374	0.08787	0.0923	0.09705	0.10213	0.10755	0.11332	0.11945	0.12593	0.13277	0.13995	0.14748	0.15534	0.16351	0.17198	0.18072	0.18972	0.19894	0.20836	0.21794	0.22766	0.23747	0.24733	0.25722	0.26709	0.27689	0.28658	0.29612	0.30547	0.31458	0.3234	0.33189	0.34002	0.34773	0.35498	0.36174	0.36796	0.37361	0.37866	0.38307	0.38681	0.38986
2.45	0.06547	0.06833	0.07134	0.07452	0.07787	0.08141	0.08517	0.08916	0.09341	0.09791	0.1027	0.10779	0.11318	0.11889	0.12492	0.13127	0.13795	0.14495	0.15227	0.15989	0.16781	0.17601	0.18447	0.19316	0.20207	0.21116	0.22041	0.22977	0.23923	0.24873	0.25825	0.26774	0.27716	0.28646	0.2956	0.30455	0.31324	0.32165	0.32972	0.33742	0.34469	0.3515	0.35781	0.36357	0.36876	0.37334	0.37728	0.38054	0.38311
2.5	0.06829	0.07141	0.07467	0.07808	0.08165	0.0854	0.08935	0.09351	0.09789	0.1025	0.10738	0.11251	0.11792	0.12362	0.12961	0.13589	0.14247	0.14934	0.1565	0.16395	0.17167	0.17964	0.18785	0.19628	0.20491	0.21371	0.22265	0.2317	0.24082	0.24998	0.25915	0.26827	0.27732	0.28624	0.29501	0.30356	0.31186	0.31986	0.32752	0.3348	0.34165	0.34804	0.35392	0.35925	0.36401	0.36815	0.37165	0.37447	0.3766
2.55	0.07016	0.07351	0.07699	0.08061	0.08439	0.08833	0.09246	0.09678	0.1013	0.10604	0.11101	0.11623	0.12169	0.1274	0.13339	0.13963	0.14615	0.15294	0.15999	0.16729	0.17484	0.18263	0.19063	0.19884	0.20722	0.21575	0.22441	0.23316	0.24198	0.25082	0.25965	0.26843	0.27712	0.28568	0.29407	0.30225	0.31016	0.31777	0.32504	0.33192	0.33837	0.34435	0.34982	0.35474	0.35909	0.36283	0.36592	0.36835	0.37009
2.6	0.07118	0.07471	0.07838	0.08219	0.08615	0.09027	0.09456	0.09903	0.10369	0.10856	0.11363	0.11892	0.12444	0.1302	0.13619	0.14243	0.14891	0.15564	0.1626	0.16979	0.17721	0.18484	0.19267	0.20067	0.20883	0.21712	0.22552	0.234	0.24252	0.25106	0.25957	0.26803	0.27638	0.28459	0.29262	0.30043	0.30797	0.3152	0.32209	0.32858	0.33464	0.34023	0.34532	0.34986	0.35382	0.35718	0.3599	0.36196	0.36334
2.65	0.07143	0.07512	0.07895	0.08291	0.08703	0.0913	0.09573	0.10034	0.10512	0.1101	0.11527	0.12064	0.12622	0.13202	0.13804	0.14427	0.15073	0.15741	0.1643	0.1714	0.1787	0.1862	0.19386	0.20168	0.20964	0.21771	0.22587	0.23409	0.24234	0.25059	0.2588	0.26693	0.27496	0.28283	0.29052	0.29797	0.30515	0.31202	0.31853	0.32465	0.33034	0.33556	0.34028	0.34445	0.34805	0.35106	0.35343	0.35516	0.35622
2.7	0.07102	0.07483	0.07878	0.08287	0.08711	0.09151	0.09606	0.10078	0.10567	0.11074	0.11599	0.12143	0.12707	0.13291	0.13894	0.14518	0.15162	0.15826	0.16509	0.17211	0.17931	0.18667	0.19419	0.20184	0.20961	0.21747	0.2254	0.23337	0.24136	0.24933	0.25725	0.26508	0.27279	0.28033	0.28768	0.29479	0.30162	0.30813	0.31428	0.32004	0.32537	0.33023	0.33459	0.33842	0.34168	0.34435	0.34641	0.34783	0.34859
2.75	0.07004	0.07394	0.07798	0.08217	0.0865	0.09099	0.09564	0.10044	0.10542	0.11056	0.11588	0.12138	0.12706	0.13293	0.13898	0.14521	0.15163	0.15823	0.165	0.17194	0.17903	0.18628	0.19365	0.20114	0.20873	0.21639	0.2241	0.23184	0.23957	0.24727	0.2549	0.26243	0.26983	0.27705	0.28407	0.29084	0.29732	0.30349	0.30929	0.3147	0.31968	0.32419	0.32821	0.33171	0.33464	0.337	0.33876	0.3399	0.3404
2.8	0.06858	0.07254	0.07664	0.08089	0.08529	0.08985	0.09456	0.09943	0.10446	0.10966	0.11503	0.12057	0.12628	0.13216	0.13821	0.14443	0.15082	0.15737	0.16408	0.17094	0.17794	0.18506	0.1923	0.19963	0.20704	0.2145	0.222	0.2295	0.23698	0.24441	0.25176	0.259	0.26608	0.27299	0.27968	0.28611	0.29226	0.29808	0.30354	0.3086	0.31324	0.31742	0.32111	0.32428	0.32691	0.32897	0.33045	0.33133	0.33159
2.85	0.06671	0.07069	0.07483	0.07912	0.08356	0.08816	0.09291	0.09782	0.10289	0.10813	0.11352	0.11908	0.1248	0.13068	0.13672	0.14292	0.14928	0.15578	0.16242	0.16919	0.17609	0.18309	0.19018	0.19735	0.20458	0.21185	0.21913	0.2264	0.23363	0.2408	0.24786	0.25481	0.26159	0.26817	0.27453	0.28063	0.28644	0.29192	0.29703	0.30176	0.30606	0.3099	0.31327	0.31613	0.31847	0.32025	0.32147	0.3221	0.32214
2.9	0.0645	0.06849	0.07264	0.07694	0.0814	0.08601	0.09078	0.09571	0.10079	0.10604	0.11144	0.117	0.12272	0.12859	0.13461	0.14077	0.14708	0.15352	0.16009	0.16677	0.17355	0.18043	0.18738	0.19439	0.20144	0.20851	0.21557	0.22261	0.22959	0.23648	0.24327	0.24991	0.25639	0.26265	0.26869	0.27445	0.27991	0.28505	0.28982	0.2942	0.29817	0.30168	0.30473	0.30729	0.30933	0.31085	0.31181	0.31222	0.31206
2.95	0.06204	0.06601	0.07014	0.07442	0.07887	0.08348	0.08824	0.09317	0.09825	0.10349	0.10888	0.11443	0.12012	0.12596	0.13195	0.13807	0.14432	0.15069	0.15717	0.16375	0.17042	0.17717	0.18397	0.19082	0.19769	0.20455	0.2114	0.2182	0.22492	0.23155	0.23805	0.2444	0.25056	0.2565	0.2622	0.26762	0.27274	0.27753	0.28195	0.28599	0.28961	0.2928	0.29553	0.29778	0.29954	0.30079	0.30152	0.30171	0.30137
3	0.05936	0.06329	0.06738	0.07164	0.07606	0.08064	0.08538	0.09028	0.09534	0.10055	0.10592	0.11143	0.11709	0.12289	0.12883	0.13489	0.14107	0.14736	0.15376	0.16023	0.16679	0.1734	0.18005	0.18673	0.19341	0.20007	0.2067	0.21326	0.21973	0.22608	0.2323	0.23834	0.24418	0.2498	0.25516	0.26024	0.265	0.26944	0.27351	0.27719	0.28047	0.28332	0.28573	0.28767	0.28914	0.29013	0.29062	0.2906	0.29008
3.05	0.05654	0.06041	0.06444	0.06865	0.07302	0.07755	0.08225	0.08711	0.09213	0.0973	0.10262	0.10809	0.11371	0.11945	0.12533	0.13132	0.13743	0.14364	0.14993	0.1563	0.16273	0.1692	0.1757	0.1822	0.1887	0.19516	0.20156	0.20788	0.21409	0.22017	0.22609	0.23183	0.23735	0.24264	0.24765	0.25238	0.25679	0.26086	0.26457	0.26789	0.27082	0.27332	0.2754	0.27703	0.27821	0.27892	0.27917	0.27895	0.27826
3.1	0.0536	0.0574	0.06137	0.0655	0.06981	0.07428	0.07892	0.08372	0.08868	0.0938	0.09907	0.10448	0.11003	0.11572	0.12152	0.12744	0.13347	0.13958	0.14577	0.15202	0.15832	0.16465	0.171	0.17733	0.18364	0.18989	0.19607	0.20215	0.20811	0.21391	0.21954	0.22497	0.23017	0.23512	0.23979	0.24416	0.2482	0.2519	0.25524	0.25819	0.26075	0.2629	0.26463	0.26594	0.26681	0.26725	0.26725	0.26682	0.26595
3.15	0.05061	0.05432	0.0582	0.06225	0.06648	0.07088	0.07544	0.08017	0.08507	0.09012	0.09532	0.10066	0.10614	0.11175	0.11748	0.12332	0.12925	0.13527	0.14135	0.14749	0.15366	0.15985	0.16603	0.1722	0.17831	0.18436	0.19032	0.19616	0.20186	0.2074	0.21274	0.21786	0.22273	0.22734	0.23166	0.23567	0.23934	0.24266	0.24562	0.24819	0.25037	0.25216	0.25353	0.2545	0.25505	0.2552	0.25494	0.25428	0.25322
3.2	0.04759	0.05119	0.05498	0.05894	0.06307	0.06738	0.07186	0.07651	0.08133	0.0863	0.09142	0.09669	0.10209	0.10762	0.11326	0.11901	0.12485	0.13076	0.13674	0.14275	0.14879	0.15484	0.16087	0.16687	0.1728	0.17865	0.18439	0.19	0.19545	0.20071	0.20576	0.21058	0.21513	0.2194	0.22337	0.22701	0.23031	0.23325	0.23582	0.23801	0.2398	0.2412	0.24221	0.24282	0.24304	0.24287	0.24233	0.24142	0.24017
3.25	0.04457	0.04806	0.05174	0.0556	0.05963	0.06384	0.06823	0.07279	0.07751	0.08239	0.08743	0.09261	0.09793	0.10337	0.10892	0.11458	0.12032	0.12613	0.13199	0.13788	0.1438	0.1497	0.15558	0.16141	0.16716	0.17282	0.17835	0.18373	0.18893	0.19393	0.1987	0.20322	0.20746	0.2114	0.21502	0.2183	0.22122	0.22378	0.22596	0.22775	0.22915	0.23015	0.23077	0.23101	0.23087	0.23038	0.22953	0.22836	0.22688
3.3	0.04158	0.04496	0.04852	0.05226	0.05618	0.06029	0.06457	0.06903	0.07366	0.07845	0.08339	0.08848	0.0937	0.09905	0.10451	0.11007	0.1157	0.12141	0.12716	0.13293	0.13872	0.14449	0.15022	0.15588	0.16146	0.16693	0.17225	0.17741	0.18238	0.18712	0.19162	0.19585	0.19979	0.2034	0.20669	0.20961	0.21217	0.21434	0.21613	0.21752	0.21852	0.21913	0.21935	0.2192	0.21869	0.21784	0.21667	0.2152	0.21346
3.35	0.03864	0.04189	0.04533	0.04895	0.05276	0.05676	0.06093	0.06528	0.06981	0.07449	0.07934	0.08433	0.08945	0.0947	0.10006	0.10552	0.11105	0.11665	0.12229	0.12795	0.1336	0.13924	0.14482	0.15033	0.15574	0.16103	0.16616	0.17111	0.17585	0.18035	0.1846	0.18855	0.19219	0.1955	0.19845	0.20103	0.20323	0.20504	0.20644	0.20744	0.20803	0.20823	0.20805	0.2075	0.2066	0.20538	0.20386	0.20207	0.20005
3.4	0.03577	0.03889	0.04221	0.04571	0.0494	0.05327	0.05733	0.06157	0.06598	0.07056	0.0753	0.08019	0.08521	0.09036	0.09562	0.10098	0.10641	0.11189	0.11742	0.12296	0.12849	0.13399	0.13944	0.1448	0.15005	0.15517	0.16011	0.16486	0.16939	0.17367	0.17766	0.18136	0.18472	0.18773	0.19038	0.19263	0.19449	0.19593	0.19696	0.19758	0.19778	0.19758	0.19699	0.19604	0.19474	0.19312	0.19123	0.18909	0.18675
3.45	0.03299	0.03598	0.03916	0.04254	0.0461	0.04985	0.05379	0.05792	0.06222	0.06669	0.07132	0.0761	0.08102	0.08606	0.09122	0.09647	0.10179	0.10717	0.11258	0.11801	0.12342	0.12879	0.1341	0.13932	0.14442	0.14937	0.15414	0.1587	0.16303	0.16709	0.17086	0.17432	0.17742	0.18016	0.18252	0.18447	0.186	0.18711	0.18778	0.18803	0.18785	0.18726	0.18628	0.18492	0.18321	0.1812	0.17891	0.1764	0.17372
3.5	0.0303	0.03316	0.03621	0.03946	0.04289	0.04652	0.05034	0.05435	0.05853	0.06289	0.06741	0.07208	0.07689	0.08183	0.08688	0.09202	0.09724	0.10251	0.10781	0.11312	0.11841	0.12366	0.12883	0.13391	0.13887	0.14366	0.14827	0.15266	0.1568	0.16067	0.16423	0.16745	0.17032	0.17281	0.1749	0.17657	0.17781	0.17861	0.17895	0.17886	0.17832	0.17736	0.17599	0.17424	0.17213	0.16972	0.16703	0.16413	0.16107
3.55	0.02772	0.03045	0.03337	0.03648	0.03979	0.0433	0.04699	0.05088	0.05494	0.05918	0.06359	0.06815	0.07286	0.07769	0.08263	0.08766	0.09277	0.09793	0.10312	0.10831	0.11348	0.11861	0.12366	0.1286	0.13342	0.13806	0.14252	0.14674	0.15071	0.1544	0.15776	0.16079	0.16345	0.16571	0.16756	0.16898	0.16995	0.17046	0.17051	0.17011	0.16924	0.16794	0.16621	0.16408	0.16159	0.15878	0.1557	0.1524	0.14894
3.6	0.02526	0.02785	0.03064	0.03363	0.03681	0.04019	0.04376	0.04752	0.05147	0.0556	0.05989	0.06434	0.06893	0.07365	0.07848	0.08341	0.0884	0.09345	0.09853	0.10361	0.10866	0.11367	0.11859	0.12341	0.12808	0.13259	0.1369	0.14097	0.14478	0.1483	0.15149	0.15433	0.15679	0.15886	0.16049	0.16169	0.16243	0.16269	0.16249	0.1618	0.16065	0.15904	0.15699	0.15452	0.15167	0.14848	0.14501	0.14131	0.13745
3.65	0.02292	0.02538	0.02804	0.0309	0.03395	0.03721	0.04066	0.0443	0.04813	0.05214	0.05631	0.06065	0.06513	0.06974	0.07446	0.07927	0.08416	0.0891	0.09406	0.09902	0.10396	0.10884	0.11364	0.11833	0.12288	0.12725	0.13141	0.13534	0.139	0.14237	0.1454	0.14808	0.15037	0.15226	0.15371	0.15471	0.15525	0.15531	0.15488	0.15396	0.15256	0.15069	0.14835	0.14558	0.14241	0.13889	0.13505	0.13097	0.12671
3.7	0.0207	0.02304	0.02557	0.0283	0.03123	0.03436	0.03769	0.04121	0.04493	0.04882	0.05288	0.0571	0.06147	0.06597	0.07058	0.07528	0.08005	0.08487	0.08972	0.09457	0.09939	0.10415	0.10883	0.11339	0.11781	0.12204	0.12608	0.12987	0.13339	0.13661	0.1395	0.14203	0.14417	0.1459	0.1472	0.14804	0.14841	0.14829	0.14769	0.14658	0.14498	0.14289	0.14032	0.1373	0.13386	0.13004	0.12588	0.12144	0.1168
3.75	0.01861	0.02082	0.02323	0.02584	0.02865	0.03166	0.03487	0.03828	0.04187	0.04565	0.0496	0.05371	0.05796	0.06234	0.06684	0.07143	0.07609	0.0808	0.08553	0.09026	0.09495	0.0996	0.10415	0.10858	0.11287	0.11698	0.12088	0.12454	0.12793	0.13102	0.13377	0.13617	0.13818	0.13977	0.14094	0.14165	0.14188	0.14163	0.14089	0.13964	0.13788	0.13563	0.13289	0.12968	0.12602	0.12195	0.11752	0.11278	0.1078
3.8	0.01664	0.01874	0.02103	0.02352	0.02621	0.0291	0.0322	0.03549	0.03897	0.04264	0.04647	0.05047	0.05461	0.05888	0.06326	0.06774	0.07228	0.07687	0.08149	0.08609	0.09067	0.09519	0.09962	0.10393	0.10809	0.11207	0.11584	0.11937	0.12263	0.12559	0.12822	0.13049	0.13238	0.13386	0.13491	0.13552	0.13565	0.1353	0.13445	0.1331	0.13124	0.12888	0.12602	0.12268	0.11887	0.11463	0.11	0.10501	0.09975
3.85	0.0148	0.01678	0.01896	0.02134	0.02392	0.0267	0.02968	0.03286	0.03623	0.03979	0.04351	0.04739	0.05142	0.05558	0.05985	0.06421	0.06864	0.07311	0.0776	0.08209	0.08654	0.09093	0.09523	0.09941	0.10344	0.1073	0.11094	0.11434	0.11747	0.12031	0.12282	0.12498	0.12677	0.12815	0.12911	0.12962	0.12968	0.12926	0.12835	0.12694	0.12502	0.12261	0.11969	0.11627	0.11238	0.10804	0.10327	0.09813	0.09265
3.9	0.01309	0.01496	0.01703	0.0193	0.02178	0.02445	0.02732	0.0304	0.03366	0.0371	0.04071	0.04449	0.0484	0.05245	0.0566	0.06085	0.06515	0.06951	0.07388	0.07824	0.08257	0.08683	0.091	0.09505	0.09895	0.10267	0.10618	0.10946	0.11247	0.11518	0.11758	0.11964	0.12132	0.12262	0.1235	0.12395	0.12395	0.12348	0.12254	0.1211	0.11918	0.11675	0.11382	0.1104	0.1065	0.10213	0.09731	0.09208	0.08648
3.95	0.0115	0.01327	0.01524	0.01741	0.01978	0.02235	0.02512	0.02809	0.03124	0.03458	0.03808	0.04175	0.04555	0.04949	0.05353	0.05765	0.06184	0.06607	0.07032	0.07456	0.07875	0.08289	0.08692	0.09084	0.09461	0.09819	0.10157	0.10472	0.10761	0.1102	0.11249	0.11444	0.11603	0.11725	0.11806	0.11846	0.11842	0.11793	0.11698	0.11556	0.11365	0.11126	0.10838	0.10501	0.10115	0.09682	0.09204	0.08681	0.08119
4	0.01004	0.01171	0.01359	0.01566	0.01793	0.0204	0.02308	0.02594	0.02899	0.03222	0.03562	0.03918	0.04287	0.04669	0.05062	0.05463	0.0587	0.06281	0.06693	0.07103	0.0751	0.0791	0.083	0.08678	0.09041	0.09387	0.09711	0.10013	0.10288	0.10536	0.10754	0.10939	0.11089	0.11203	0.11278	0.11314	0.11307	0.11258	0.11164	0.11026	0.1084	0.10608	0.10329	0.10001	0.09627	0.09205	0.08737	0.08224	0.07668
[truncated: 233 more columns]

## Sheet: Fig 2H
r/k	0	0.05	0.1	0.15	0.2	0.25	0.3	0.35	0.4	0.45	0.5	0.55	0.6	0.65	0.7	0.75	0.8	0.85	0.9	0.95	1	1.05	1.1	1.15	1.2	1.25	1.3	1.35	1.4	1.45	1.5	1.55	1.6	1.65	1.7	1.75	1.8	1.85	1.9	1.95	2	2.05	2.1	2.15	2.2	2.25	2.3	2.35	2.4
0	0.00289	0.00289	0.00289	0.00289	0.00289	0.00289	0.00289	0.00289	0.00289	0.0029	0.0029	0.0029	0.0029	0.0029	0.0029	0.0029	0.0029	0.0029	0.0029	0.0029	0.0029	0.0029	0.0029	0.0029	0.0029	0.0029	0.0029	0.0029	0.0029	0.0029	0.0029	0.0029	0.0029	0.0029	0.0029	0.0029	0.0029	0.0029	0.0029	0.0029	0.0029	0.0029	0.0029	0.0029	0.0029	0.0029	0.00291	0.00291	0.00291
0.05	0.00698	0.00698	0.00699	0.00699	0.00699	0.00699	0.007	0.007	0.007	0.007	0.00701	0.00701	0.00701	0.00701	0.00701	0.00702	0.00702	0.00702	0.00702	0.00703	0.00703	0.00703	0.00703	0.00703	0.00704	0.00704	0.00704	0.00704	0.00704	0.00705	0.00705	0.00705	0.00705	0.00705	0.00705	0.00706	0.00706	0.00706	0.00706	0.00706	0.00706	0.00707	0.00707	0.00707	0.00707	0.00707	0.00707	0.00708	0.00708
0.1	0.00744	0.00745	0.00745	0.00746	0.00746	0.00747	0.00747	0.00748	0.00748	0.00748	0.00749	0.00749	0.0075	0.0075	0.00751	0.00751	0.00751	0.00752	0.00752	0.00753	0.00753	0.00753	0.00754	0.00754	0.00754	0.00755	0.00755	0.00756	0.00756	0.00756	0.00757	0.00757	0.00757	0.00758	0.00758	0.00758	0.00759	0.00759	0.00759	0.0076	0.0076	0.0076	0.0076	0.00761	0.00761	0.00761	0.00762	0.00762	0.00762
0.15	0.00392	0.00392	0.00391	0.00391	0.0039	0.0039	0.0039	0.00389	0.00389	0.00388	0.00388	0.00387	0.00387	0.00386	0.00386	0.00385	0.00385	0.00384	0.00384	0.00383	0.00382	0.00382	0.00381	0.00381	0.0038	0.0038	0.00379	0.00379	0.00378	0.00378	0.00377	0.00376	0.00376	0.00375	0.00375	0.00374	0.00374	0.00373	0.00372	0.00372	0.00371	0.00371	0.0037	0.0037	0.00369	0.00368	0.00368	0.00367	0.00367
0.2	0.00522	0.00521	0.0052	0.00519	0.00518	0.00518	0.00517	0.00516	0.00515	0.00514	0.00513	0.00513	0.00512	0.00511	0.0051	0.00509	0.00508	0.00507	0.00506	0.00505	0.00504	0.00503	0.00502	0.00501	0.005	0.00499	0.00498	0.00497	0.00496	0.00495	0.00494	0.00493	0.00492	0.00491	0.0049	0.00489	0.00488	0.00487	0.00486	0.00485	0.00484	0.00483	0.00482	0.00481	0.00479	0.00478	0.00477	0.00476	0.00475
0.25	0.01006	0.01008	0.01009	0.0101	0.01011	0.01012	0.01014	0.01015	0.01016	0.01017	0.01018	0.01019	0.0102	0.01022	0.01023	0.01024	0.01025	0.01026	0.01027	0.01028	0.01029	0.0103	0.01031	0.01031	0.01032	0.01033	0.01034	0.01035	0.01036	0.01037	0.01038	0.01038	0.01039	0.0104	0.01041	0.01041	0.01042	0.01043	0.01044	0.01044	0.01045	0.01046	0.01046	0.01047	0.01048	0.01048	0.01049	0.01049	0.0105
0.3	0.01087	0.01088	0.0109	0.01091	0.01092	0.01094	0.01095	0.01097	0.01098	0.01099	0.01101	0.01102	0.01103	0.01104	0.01106	0.01107	0.01108	0.01109	0.01111	0.01112	0.01113	0.01114	0.01115	0.01116	0.01117	0.01118	0.01119	0.0112	0.01121	0.01122	0.01123	0.01124	0.01125	0.01126	0.01127	0.01128	0.01129	0.0113	0.01131	0.01132	0.01133	0.01133	0.01134	0.01135	0.01136	0.01137	0.01137	0.01138	0.01139
0.35	0.00881	0.00878	0.00875	0.00873	0.0087	0.00867	0.00864	0.00861	0.00858	0.00855	0.00852	0.00849	0.00846	0.00843	0.00839	0.00836	0.00833	0.00829	0.00826	0.00823	0.00819	0.00815	0.00812	0.00808	0.00805	0.00801	0.00797	0.00793	0.0079	0.00786	0.00782	0.00778	0.00774	0.0077	0.00766	0.00762	0.00758	0.00754	0.0075	0.00746	0.00742	0.00738	0.00734	0.00729	0.00725	0.00721	0.00717	0.00713	0.00709
0.4	0.01157	0.01153	0.01149	0.01146	0.01142	0.01138	0.01134	0.0113	0.01125	0.01121	0.01116	0.01112	0.01107	0.01102	0.01097	0.01092	0.01087	0.01082	0.01077	0.01072	0.01066	0.01061	0.01055	0.01049	0.01043	0.01038	0.01032	0.01026	0.01019	0.01013	0.01007	0.01	0.00994	0.00988	0.00981	0.00974	0.00967	0.00961	0.00954	0.00947	0.0094	0.00933	0.00926	0.00919	0.00911	0.00904	0.00897	0.00889	0.00882
0.45	0.01887	0.01889	0.01891	0.01893	0.01895	0.01897	0.01899	0.019	0.01902	0.01903	0.01905	0.01906	0.01907	0.01908	0.01909	0.0191	0.01911	0.01912	0.01912	0.01913	0.01913	0.01914	0.01914	0.01914	0.01914	0.01914	0.01914	0.01914	0.01914	0.01914	0.01913	0.01913	0.01912	0.01912	0.01911	0.0191	0.0191	0.01909	0.01908	0.01907	0.01906	0.01905	0.01904	0.01902	0.01901	0.019	0.01899	0.01897	0.01896
0.5	0.02516	0.02525	0.02534	0.02542	0.02551	0.02559	0.02567	0.02575	0.02584	0.02591	0.02599	0.02607	0.02615	0.02622	0.0263	0.02637	0.02644	0.02651	0.02658	0.02665	0.02672	0.02678	0.02685	0.02691	0.02698	0.02704	0.0271	0.02716	0.02722	0.02727	0.02733	0.02739	0.02744	0.02749	0.02755	0.0276	0.02765	0.02769	0.02774	0.02779	0.02783	0.02788	0.02792	0.02796	0.028	0.02804	0.02808	0.02812	0.02815
0.55	0.02764	0.02778	0.02792	0.02807	0.02821	0.02835	0.02849	0.02863	0.02877	0.02891	0.02905	0.02919	0.02933	0.02947	0.0296	0.02974	0.02987	0.03001	0.03014	0.03028	0.03041	0.03054	0.03067	0.0308	0.03093	0.03106	0.03118	0.03131	0.03144	0.03156	0.03169	0.03181	0.03193	0.03205	0.03217	0.03229	0.03241	0.03252	0.03264	0.03275	0.03287	0.03298	0.03309	0.0332	0.03331	0.03341	0.03352	0.03362	0.03373
0.6	0.02407	0.02422	0.02438	0.02455	0.02471	0.02488	0.02505	0.02522	0.02539	0.02557	0.02575	0.02593	0.02611	0.02629	0.02648	0.02667	0.02686	0.02705	0.02724	0.02744	0.02764	0.02784	0.02804	0.02824	0.02845	0.02866	0.02887	0.02908	0.02929	0.0295	0.02972	0.02994	0.03016	0.03038	0.0306	0.03082	0.03104	0.03127	0.03149	0.03172	0.03195	0.03218	0.0324	0.03263	0.03286	0.03309	0.03332	0.03356	0.03379
0.65	0.01294	0.01296	0.01299	0.01304	0.01309	0.01316	0.01324	0.01334	0.01345	0.01357	0.01371	0.01387	0.01404	0.01422	0.01442	0.01463	0.01486	0.01511	0.01536	0.01563	0.01592	0.01622	0.01653	0.01685	0.01719	0.01753	0.01789	0.01826	0.01864	0.01904	0.01944	0.01985	0.02027	0.0207	0.02113	0.02158	0.02203	0.02249	0.02295	0.02343	0.0239	0.02439	0.02488	0.02537	0.02587	0.02637	0.02688	0.02739	0.0279
0.7	0.00981	0.00943	0.00906	0.0087	0.00836	0.00804	0.00773	0.00746	0.00722	0.00701	0.00685	0.00674	0.00669	0.00669	0.00676	0.00689	0.00708	0.00733	0.00764	0.008	0.00841	0.00886	0.00936	0.00989	0.01046	0.01105	0.01167	0.01232	0.01299	0.01367	0.01438	0.0151	0.01584	0.01659	0.01736	0.01814	0.01893	0.01973	0.02053	0.02135	0.02218	0.02301	0.02385	0.0247	0.02555	0.02641	0.02727	0.02814	0.02901
0.75	0.03702	0.03709	0.03716	0.03724	0.03734	0.03744	0.03755	0.03767	0.03781	0.03795	0.03811	0.03829	0.03848	0.03868	0.0389	0.03914	0.03939	0.03966	0.03995	0.04026	0.04058	0.04093	0.0413	0.04168	0.04209	0.04252	0.04296	0.04343	0.04392	0.04443	0.04496	0.04551	0.04608	0.04667	0.04728	0.04792	0.04856	0.04923	0.04992	0.05063	0.05135	0.05209	0.05285	0.05362	0.05441	0.05521	0.05603	0.05686	0.0577
0.8	0.07181	0.07232	0.07283	0.07335	0.07387	0.0744	0.07493	0.07546	0.07601	0.07655	0.07711	0.07767	0.07823	0.07881	0.07939	0.07998	0.08058	0.08119	0.0818	0.08243	0.08306	0.08371	0.08436	0.08503	0.0857	0.08639	0.08709	0.08779	0.08851	0.08924	0.08998	0.09073	0.0915	0.09227	0.09306	0.09386	0.09466	0.09548	0.09631	0.09715	0.098	0.09886	0.09974	0.10062	0.10151	0.10241	0.10332	0.10423	0.10516
0.85	0.11114	0.11221	0.11328	0.11435	0.11542	0.11649	0.11756	0.11863	0.1197	0.12078	0.12186	0.12293	0.12401	0.1251	0.12618	0.12726	0.12835	0.12944	0.13053	0.13162	0.13272	0.13381	0.13491	0.13601	0.13711	0.13822	0.13933	0.14043	0.14155	0.14266	0.14377	0.14489	0.14601	0.14713	0.14825	0.14937	0.15049	0.15161	0.15274	0.15386	0.15499	0.15611	0.15723	0.15836	0.15948	0.1606	0.16172	0.16283	0.16395
0.9	0.15306	0.15481	0.15657	0.15832	0.16007	0.16182	0.16357	0.16531	0.16705	0.16879	0.17053	0.17226	0.17399	0.17572	0.17744	0.17916	0.18087	0.18258	0.18428	0.18598	0.18767	0.18936	0.19103	0.1927	0.19437	0.19603	0.19767	0.19932	0.20095	0.20257	0.20418	0.20579	0.20738	0.20896	0.21054	0.2121	0.21364	0.21518	0.2167	0.21821	0.21971	0.22119	0.22266	0.22411	0.22554	0.22696	0.22836	0.22975	0.23111
0.95	0.1957	0.19827	0.20084	0.20341	0.20598	0.20854	0.21111	0.21366	0.21621	0.21876	0.2213	0.22383	0.22636	0.22888	0.23138	0.23388	0.23636	0.23884	0.2413	0.24375	0.24618	0.2486	0.251	0.25339	0.25575	0.2581	0.26044	0.26275	0.26504	0.26731	0.26955	0.27178	0.27398	0.27615	0.2783	0.28042	0.28252	0.28458	0.28662	0.28863	0.2906	0.29254	0.29445	0.29633	0.29817	0.29997	0.30174	0.30347	0.30516
1	0.23712	0.24062	0.24414	0.24765	0.25116	0.25467	0.25817	0.26168	0.26517	0.26867	0.27215	0.27562	0.27908	0.28253	0.28597	0.28939	0.2928	0.29619	0.29956	0.30291	0.30624	0.30954	0.31282	0.31608	0.3193	0.3225	0.32567	0.3288	0.33191	0.33497	0.33801	0.341	0.34395	0.34687	0.34974	0.35257	0.35535	0.35809	0.36077	0.36341	0.366	0.36853	0.37102	0.37344	0.37581	0.37812	0.38037	0.38256	0.38469
1.05	0.27534	0.27987	0.28441	0.28896	0.29351	0.29807	0.30263	0.30718	0.31174	0.31629	0.32083	0.32536	0.32989	0.3344	0.3389	0.34338	0.34784	0.35228	0.3567	0.36109	0.36545	0.36979	0.37409	0.37836	0.3826	0.38679	0.39095	0.39506	0.39913	0.40314	0.40711	0.41103	0.4149	0.4187	0.42245	0.42614	0.42977	0.43333	0.43682	0.44024	0.44359	0.44687	0.45007	0.4532	0.45624	0.4592	0.46208	0.46487	0.46757
1.1	0.30853	0.31413	0.31974	0.32538	0.33102	0.33668	0.34235	0.34803	0.35371	0.35939	0.36507	0.37075	0.37642	0.38208	0.38772	0.39336	0.39897	0.40457	0.41014	0.41568	0.42119	0.42667	0.43211	0.43752	0.44288	0.4482	0.45347	0.45868	0.46384	0.46895	0.47399	0.47897	0.48388	0.48872	0.49349	0.49818	0.50279	0.50732	0.51176	0.51611	0.52037	0.52454	0.52861	0.53257	0.53644	0.54019	0.54384	0.54738	0.5508
1.15	0.33519	0.34184	0.34852	0.35523	0.36197	0.36874	0.37552	0.38233	0.38914	0.39598	0.40281	0.40966	0.4165	0.42334	0.43018	0.43701	0.44382	0.45062	0.45739	0.46414	0.47086	0.47755	0.4842	0.49081	0.49737	0.50389	0.51035	0.51676	0.5231	0.52938	0.53559	0.54172	0.54778	0.55375	0.55964	0.56544	0.57114	0.57675	0.58225	0.58764	0.59293	0.5981	0.60315	0.60808	0.61289	0.61756	0.6221	0.6265	0.63077
1.2	0.35434	0.36196	0.36964	0.37737	0.38513	0.39294	0.40079	0.40867	0.41658	0.42451	0.43247	0.44044	0.44843	0.45642	0.46442	0.47242	0.48041	0.4884	0.49636	0.50431	0.51224	0.52013	0.528	0.53582	0.5436	0.55133	0.55901	0.56662	0.57417	0.58166	0.58906	0.59639	0.60363	0.61078	0.61784	0.6248	0.63164	0.63838	0.645	0.6515	0.65788	0.66412	0.67023	0.67619	0.68201	0.68768	0.69319	0.69854	0.70373
1.25	0.36555	0.37403	0.38258	0.3912	0.39988	0.40862	0.41742	0.42626	0.43516	0.44409	0.45306	0.46207	0.4711	0.48015	0.48923	0.49831	0.5074	0.51649	0.52558	0.53465	0.54372	0.55275	0.56177	0.57074	0.57968	0.58858	0.59742	0.6062	0.61492	0.62357	0.63214	0.64063	0.64903	0.65734	0.66554	0.67363	0.68162	0.68948	0.69721	0.70481	0.71227	0.71959	0.72676	0.73377	0.74061	0.74729	0.7538	0.76012	0.76626
1.3	0.36897	0.37814	0.3874	0.39675	0.40618	0.4157	0.42528	0.43494	0.44466	0.45445	0.46429	0.47417	0.4841	0.49407	0.50408	0.51411	0.52416	0.53422	0.54429	0.55437	0.56443	0.57449	0.58453	0.59454	0.60452	0.61447	0.62436	0.6342	0.64398	0.6537	0.66334	0.67289	0.68236	0.69172	0.70099	0.71014	0.71917	0.72808	0.73685	0.74548	0.75396	0.76229	0.77045	0.77845	0.78627	0.7939	0.80135	0.8086	0.81565
1.35	0.36518	0.37486	0.38464	0.39454	0.40454	0.41463	0.42483	0.43511	0.44548	0.45592	0.46644	0.47703	0.48768	0.49838	0.50914	0.51993	0.53077	0.54163	0.55251	0.56341	0.57431	0.58522	0.59611	0.60699	0.61785	0.62868	0.63947	0.65021	0.6609	0.67152	0.68207	0.69254	0.70292	0.71321	0.72338	0.73345	0.74339	0.75321	0.76288	0.77241	0.78178	0.79099	0.80003	0.80889	0.81756	0.82604	0.83431	0.84238	0.85023
1.4	0.35509	0.36507	0.37519	0.38543	0.3958	0.40629	0.41689	0.4276	0.43841	0.44932	0.46032	0.47141	0.48258	0.49382	0.50512	0.51649	0.5279	0.53936	0.55086	0.56238	0.57393	0.58549	0.59705	0.6086	0.62015	0.63167	0.64316	0.65461	0.66601	0.67736	0.68863	0.69983	0.71095	0.72197	0.73288	0.74368	0.75436	0.7649	0.77531	0.78556	0.79565	0.80557	0.81531	0.82486	0.83422	0.84338	0.85232	0.86103	0.86952
1.45	0.33975	0.34986	0.36011	0.37052	0.38106	0.39174	0.40256	0.4135	0.42456	0.43573	0.44702	0.45841	0.4699	0.48147	0.49313	0.50486	0.51666	0.52852	0.54043	0.55238	0.56437	0.57638	0.5884	0.60044	0.61247	0.62448	0.63648	0.64844	0.66036	0.67223	0.68404	0.69577	0.70742	0.71898	0.73044	0.74178	0.75299	0.76407	0.77501	0.78579	0.7964	0.80684	0.8171	0.82715	0.83701	0.84665	0.85606	0.86524	0.87418
1.5	0.3203	0.33035	0.34057	0.35095	0.36149	0.37219	0.38303	0.39402	0.40514	0.4164	0.42779	0.43929	0.45091	0.46263	0.47446	0.48637	0.49836	0.51043	0.52257	0.53476	0.547	0.55927	0.57158	0.5839	0.59623	0.60855	0.62087	0.63316	0.64541	0.65762	0.66977	0.68185	0.69386	0.70577	0.71757	0.72927	0.74084	0.75227	0.76355	0.77467	0.78563	0.7964	0.80697	0.81735	0.8275	0.83744	0.84713	0.85659	0.86578
1.55	0.29778	0.30763	0.31765	0.32785	0.33823	0.34878	0.35949	0.37036	0.38139	0.39256	0.40388	0.41534	0.42692	0.43863	0.45045	0.46238	0.4744	0.48652	0.49871	0.51098	0.52331	0.53569	0.5481	0.56055	0.57302	0.5855	0.59797	0.61042	0.62285	0.63524	0.64757	0.65984	0.67204	0.68415	0.69615	0.70804	0.7198	0.73142	0.74289	0.7542	0.76532	0.77626	0.787	0.79752	0.80781	0.81787	0.82768	0.83723	0.84652
1.6	0.27318	0.28268	0.29237	0.30226	0.31233	0.32259	0.33303	0.34365	0.35443	0.36538	0.37649	0.38776	0.39917	0.41072	0.4224	0.4342	0.44612	0.45814	0.47026	0.48247	0.49475	0.5071	0.5195	0.53195	0.54442	0.55692	0.56942	0.58192	0.59439	0.60683	0.61923	0.63157	0.64384	0.65602	0.66809	0.68006	0.69189	0.70358	0.71512	0.72648	0.73766	0.74864	0.75941	0.76996	0.78026	0.79032	0.80011	0.80963	0.81886
1.65	0.24732	0.25636	0.26561	0.27507	0.28472	0.29457	0.30462	0.31486	0.32529	0.3359	0.34669	0.35764	0.36876	0.38004	0.39147	0.40304	0.41474	0.42656	0.4385	0.45054	0.46268	0.47489	0.48718	0.49952	0.51191	0.52433	0.53677	0.54921	0.56165	0.57406	0.58644	0.59876	0.61102	0.62319	0.63526	0.64722	0.65904	0.67073	0.68225	0.6936	0.70475	0.7157	0.72642	0.73691	0.74714	0.75711	0.7668	0.77619	0.78528
1.7	0.22092	0.22942	0.23812	0.24705	0.25619	0.26554	0.2751	0.28487	0.29485	0.30502	0.31539	0.32594	0.33668	0.3476	0.35868	0.36993	0.38133	0.39287	0.40455	0.41635	0.42826	0.44027	0.45237	0.46454	0.47678	0.48907	0.50139	0.51373	0.52607	0.5384	0.5507	0.56296	0.57516	0.58728	0.5993	0.61121	0.62299	0.63463	0.6461	0.65739	0.66848	0.67936	0.69	0.70039	0.71052	0.72036	0.72991	0.73914	0.74805
1.75	0.19459	0.20245	0.21054	0.21885	0.2274	0.23617	0.24517	0.25439	0.26383	0.27349	0.28337	0.29345	0.30374	0.31423	0.32491	0.33577	0.34681	0.35801	0.36937	0.38088	0.39252	0.40428	0.41615	0.42812	0.44017	0.45229	0.46446	0.47666	0.48889	0.50111	0.51332	0.5255	0.53762	0.54968	0.56164	0.5735	0.58523	0.59681	0.60823	0.61946	0.63048	0.64128	0.65184	0.66214	0.67215	0.68187	0.69127	0.70033	0.70905
1.8	0.16879	0.17595	0.18336	0.19101	0.19889	0.20703	0.2154	0.22401	0.23287	0.24196	0.25129	0.26086	0.27065	0.28066	0.29089	0.30133	0.31196	0.32279	0.33381	0.34499	0.35634	0.36783	0.37945	0.3912	0.40305	0.41498	0.42699	0.43906	0.45116	0.46328	0.47541	0.48751	0.49957	0.51157	0.52348	0.5353	0.54699	0.55854	0.56991	0.5811	0.59208	0.60282	0.61332	0.62353	0.63346	0.64307	0.65234	0.66126	0.66981
1.85	0.14391	0.15034	0.15701	0.16394	0.17112	0.17856	0.18627	0.19423	0.20246	0.21095	0.2197	0.22871	0.23797	0.24748	0.25724	0.26723	0.27745	0.2879	0.29855	0.3094	0.32045	0.33167	0.34305	0.35457	0.36623	0.37799	0.38986	0.4018	0.4138	0.42583	0.43788	0.44993	0.46195	0.47392	0.48581	0.49761	0.50929	0.52082	0.53219	0.54337	0.55432	0.56504	0.5755	0.58567	0.59553	0.60507	0.61424	0.62305	0.63146
1.9	0.12027	0.12591	0.13181	0.13798	0.14443	0.15115	0.15815	0.16544	0.17302	0.18088	0.18903	0.19747	0.2062	0.2152	0.22448	0.23403	0.24384	0.2539	0.26421	0.27474	0.2855	0.29646	0.30762	0.31894	0.33043	0.34205	0.3538	0.36564	0.37756	0.38954	0.40155	0.41357	0.42558	0.43754	0.44945	0.46126	0.47295	0.48451	0.49589	0.50709	0.51806	0.52878	0.53923	0.54938	0.55921	0.56869	0.5778	0.58651	0.59481
1.95	0.0981	0.10292	0.10802	0.1134	0.11908	0.12506	0.13135	0.13795	0.14486	0.1521	0.15966	0.16753	0.17573	0.18424	0.19306	0.20219	0.21161	0.22132	0.2313	0.24155	0.25206	0.2628	0.27376	0.28492	0.29627	0.30779	0.31945	0.33123	0.34311	0.35507	0.36707	0.3791	0.39112	0.40312	0.41506	0.42692	0.43866	0.45026	0.46168	0.47291	0.48391	0.49466	0.50512	0.51527	0.52508	0.53452	0.54358	0.55222	0.56042
2	0.07759	0.08156	0.08582	0.09039	0.09528	0.10051	0.10607	0.11199	0.11826	0.12488	0.13187	0.13921	0.14691	0.15497	0.16337	0.17212	0.1812	0.1906	0.20032	0.21033	0.22063	0.2312	0.24202	0.25306	0.26432	0.27577	0.28739	0.29915	0.31102	0.32299	0.33502	0.34709	0.35916	0.37121	0.38321	0.39513	0.40693	0.41859	0.43007	0.44135	0.45239	0.46316	0.47363	0.48378	0.49357	0.50298	0.51198	0.52054	0.52864
2.05	0.05894	0.06199	0.06537	0.06909	0.07318	0.07765	0.0825	0.08775	0.0934	0.09946	0.10592	0.11279	0.12006	0.12773	0.13578	0.14422	0.15303	0.16219	0.1717	0.18155	0.1917	0.20215	0.21288	0.22386	0.23508	0.24651	0.25812	0.26989	0.28179	0.2938	0.30588	0.318	0.33014	0.34226	0.35433	0.36631	0.37818	0.38989	0.40143	0.41274	0.42381	0.4346	0.44507	0.4552	0.46496	0.4743	0.48322	0.49168	0.49965
2.1	0.04234	0.04438	0.0468	0.04962	0.05287	0.05658	0.06074	0.06537	0.07048	0.07605	0.08208	0.08857	0.09551	0.10289	0.11069	0.11891	0.12754	0.13655	0.14594	0.15567	0.16575	0.17614	0.18683	0.1978	0.20901	0.22045	0.23208	0.24389	0.25583	0.26789	0.28003	0.29221	0.30441	0.31659	0.32872	0.34076	0.35267	0.36443	0.37599	0.38733	0.3984	0.40917	0.41961	0.42969	0.43937	0.44863	0.45743	0.46574	0.47354
2.15	0.02827	0.02906	0.03032	0.03209	0.03443	0.03736	0.04088	0.045	0.04968	0.05491	0.06067	0.06693	0.07369	0.08092	0.0886	0.09672	0.10526	0.11421	0.12354	0.13323	0.14328	0.15366	0.16434	0.1753	0.18652	0.19797	0.20963	0.22147	0.23345	0.24554	0.25772	0.26994	0.28218	0.2944	0.30656	0.31862	0.33055	0.34231	0.35387	0.36519	0.37622	0.38694	0.39731	0.40729	0.41685	0.42596	0.43459	0.44271	0.45029
2.2	0.01804	0.01708	0.01659	0.01681	0.01793	0.02002	0.02302	0.02685	0.03139	0.03656	0.04231	0.04858	0.05534	0.06257	0.07025	0.07836	0.08689	0.09581	0.10511	0.11479	0.12481	0.13515	0.14581	0.15675	0.16796	0.17939	0.19104	0.20286	0.21484	0.22692	0.23909	0.25131	0.26354	0.27574	0.28788	0.29992	0.31181	0.32353	0.33503	0.34627	0.35722	0.36783	0.37807	0.3879	0.3973	0.40621	0.41462	0.4225	0.42981
2.25	0.01487	0.01223	0.00938	0.0065	0.00425	0.00455	0.00767	0.01205	0.01708	0.02262	0.0286	0.03502	0.04186	0.0491	0.05676	0.06482	0.07327	0.0821	0.09131	0.10087	0.11079	0.12103	0.13158	0.14241	0.15352	0.16486	0.17641	0.18814	0.20003	0.21203	0.22412	0.23626	0.2484	0.26052	0.27257	0.28452	0.29632	0.30793	0.31931	0.33042	0.34122	0.35167	0.36173	0.37136	0.38054	0.38921	0.39735	0.40493	0.41192
2.3	0.01902	0.01679	0.01436	0.01182	0.0094	0.00763	0.00749	0.00952	0.01316	0.01778	0.0231	0.02896	0.03532	0.04213	0.04939	0.05708	0.06518	0.07368	0.08257	0.09183	0.10146	0.11143	0.12172	0.13231	0.14318	0.1543	0.16564	0.17717	0.18886	0.20068	0.2126	0.22456	0.23654	0.24849	0.26038	0.27216	0.28379	0.29522	0.30642	0.31735	0.32794	0.33818	0.34801	0.3574	0.36631	0.3747	0.38253	0.38978	0.39642
2.35	0.02555	0.02423	0.02286	0.02151	0.02032	0.01946	0.01917	0.01968	0.02115	0.02364	0.02708	0.03137	0.03642	0.04213	0.04843	0.05528	0.06265	0.07049	0.07878	0.08749	0.09661	0.10611	0.11596	0.12614	0.13663	0.14738	0.15838	0.1696	0.18099	0.19252	0.20415	0.21585	0.22757	0.23928	0.25092	0.26246	0.27386	0.28506	0.29602	0.30669	0.31704	0.32702	0.33659	0.34569	0.3543	0.36238	0.36988	0.37678	0.38304
2.4	0.0319	0.03134	0.03077	0.03023	0.0298	0.02957	0.02966	0.03018	0.03125	0.03297	0.03539	0.03854	0.04241	0.04699	0.05222	0.05809	0.06453	0.07153	0.07905	0.08704	0.0955	0.10438	0.11365	0.12329	0.13326	0.14354	0.15409	0.16488	0.17586	0.18701	0.19828	0.20963	0.22102	0.2324	0.24374	0.25498	0.26607	0.27698	0.28766	0.29805	0.30811	0.3178	0.32707	0.33587	0.34417	0.35192	0.35908	0.36562	0.37151
2.45	0.03737	0.03744	0.03749	0.03757	0.03773	0.03804	0.03855	0.03934	0.0405	0.04209	0.04418	0.04683	0.05006	0.0539	0.05835	0.06341	0.06905	0.07526	0.08201	0.08927	0.09702	0.10523	0.11386	0.1229	0.1323	0.14203	0.15206	0.16235	0.17286	0.18356	0.1944	0.20534	0.21634	0.22734	0.23832	0.24921	0.25997	0.27055	0.2809	0.29098	0.30073	0.31011	0.31906	0.32755	0.33553	0.34296	0.34979	0.35598	0.36152
2.5	0.04182	0.04238	0.04295	0.04354	0.0442	0.04496	0.04588	0.047	0.04838	0.05008	0.05215	0.05464	0.0576	0.06106	0.06504	0.06956	0.07461	0.0802	0.08631	0.09293	0.10004	0.10762	0.11564	0.12408	0.13289	0.14206	0.15155	0.16131	0.17132	0.18154	0.19191	0.20241	0.21298	0.22358	0.23415	0.24467	0.25506	0.26529	0.2753	0.28505	0.29447	0.30353	0.31217	0.32035	0.32802	0.33514	0.34166	0.34754	0.35275
2.55	0.04522	0.04621	0.0472	0.04822	0.0493	0.05046	0.05174	0.05318	0.05482	0.05671	0.05888	0.06139	0.06428	0.06757	0.0713	0.07549	0.08016	0.08531	0.09094	0.09705	0.10363	0.11066	0.11814	0.12602	0.13429	0.14292	0.15188	0.16113	0.17063	0.18036	0.19026	0.2003	0.21043	0.2206	0.23077	0.24089	0.25091	0.26077	0.27044	0.27984	0.28895	0.29769	0.30603	0.31391	0.32129	0.32812	0.33436	0.33996	0.34489
2.6	0.04767	0.04899	0.05034	0.05171	0.05314	0.05464	0.05624	0.05797	0.05987	0.06196	0.06429	0.06689	0.0698	0.07305	0.07666	0.08067	0.08509	0.08994	0.09522	0.10095	0.1071	0.11369	0.1207	0.1281	0.13588	0.14402	0.15248	0.16125	0.17027	0.17952	0.18896	0.19855	0.20824	0.21799	0.22775	0.23748	0.24712	0.25662	0.26593	0.27501	0.2838	0.29224	0.30029	0.3079	0.31501	0.32159	0.32758	0.33295	0.33765
2.65	0.04923	0.05084	0.05247	0.05413	0.05585	0.05763	0.0595	0.06149	0.06361	0.06591	0.06839	0.07111	0.07408	0.07734	0.08091	0.08482	0.08909	0.09374	0.09877	0.1042	0.11003	0.11626	0.12287	0.12986	0.13722	0.14492	0.15293	0.16124	0.16982	0.17862	0.18762	0.19677	0.20604	0.21538	0.22474	0.23408	0.24335	0.2525	0.26148	0.27024	0.27872	0.28688	0.29466	0.30202	0.3089	0.31526	0.32104	0.32622	0.33074
2.7	0.05002	0.05185	0.0537	0.0556	0.05754	0.05956	0.06165	0.06385	0.06617	0.06863	0.07126	0.07409	0.07714	0.08043	0.084	0.08786	0.09203	0.09653	0.10138	0.10658	0.11215	0.11808	0.12436	0.131	0.13799	0.1453	0.15291	0.16081	0.16897	0.17736	0.18594	0.19469	0.20355	0.21249	0.22147	0.23044	0.23936	0.24817	0.25683	0.26528	0.27348	0.28137	0.28891	0.29603	0.30271	0.30888	0.31449	0.31952	0.32391
2.75	0.05015	0.05214	0.05416	0.05623	0.05836	0.06055	0.06281	0.06518	0.06765	0.07025	0.073	0.07593	0.07904	0.08237	0.08594	0.08977	0.09387	0.09826	0.10296	0.10798	0.11333	0.11901	0.12501	0.13135	0.138	0.14497	0.15222	0.15975	0.16752	0.17553	0.18372	0.19208	0.20056	0.20913	0.21774	0.22636	0.23494	0.24342	0.25177	0.25994	0.26787	0.27552	0.28283	0.28975	0.29624	0.30226	0.30774	0.31265	0.31695
2.8	0.0497	0.05181	0.05395	0.05615	0.0584	0.06072	0.06312	0.0656	0.06819	0.07089	0.07373	0.07672	0.07989	0.08324	0.08681	0.0906	0.09464	0.09894	0.10351	0.10837	0.11353	0.11899	0.12475	0.13081	0.13717	0.14382	0.15074	0.15793	0.16535	0.17299	0.18082	0.18882	0.19694	0.20515	0.21342	0.2217	0.22996	0.23814	0.2462	0.25409	0.26177	0.26919	0.27629	0.28303	0.28937	0.29525	0.30062	0.30546	0.3097
2.85	0.04879	0.05097	0.05319	0.05547	0.05781	0.06021	0.06269	0.06525	0.06791	0.07068	0.07357	0.0766	0.07979	0.08315	0.08669	0.09044	0.09441	0.09862	0.10307	0.10779	0.11277	0.11802	0.12356	0.12937	0.13546	0.14182	0.14844	0.1553	0.16239	0.1697	0.17719	0.18484	0.19262	0.2005	0.20844	0.2164	0.22434	0.23223	0.24002	0.24765	0.2551	0.2623	0.26921	0.27579	0.28199	0.28775	0.29304	0.29782	0.30204
2.9	0.0475	0.04971	0.05197	0.05429	0.05667	0.05912	0.06164	0.06424	0.06694	0.06973	0.07264	0.07568	0.07886	0.0822	0.08571	0.0894	0.09329	0.0974	0.10173	0.10629	0.11111	0.11617	0.12149	0.12706	0.13289	0.13898	0.14531	0.15187	0.15865	0.16564	0.1728	0.18013	0.18758	0.19514	0.20276	0.21042	0.21807	0.22568	0.2332	0.2406	0.24782	0.25482	0.26155	0.26798	0.27405	0.27972	0.28494	0.28968	0.29389
2.95	0.04591	0.04812	0.05039	0.05272	0.05511	0.05756	0.06009	0.06269	0.06539	0.06818	0.07107	0.07409	0.07724	0.08053	0.08397	0.08759	0.09139	0.09538	0.09957	0.10399	0.10863	0.11349	0.1186	0.12395	0.12953	0.13535	0.1414	0.14768	0.15416	0.16084	0.1677	0.17471	0.18185	0.1891	0.19642	0.20379	0.21116	0.2185	0.22577	0.23293	0.23994	0.24675	0.25332	0.2596	0.26555	0.27114	0.2763	0.28101	0.28523
3	0.0441	0.04629	0.04853	0.05084	0.0532	0.05563	0.05813	0.06071	0.06337	0.06612	0.06897	0.07194	0.07502	0.07824	0.0816	0.08512	0.0888	0.09267	0.09672	0.10097	0.10543	0.1101	0.115	0.12011	0.12545	0.13102	0.1368	0.14279	0.14899	0.15537	0.16193	0.16864	0.17548	0.18243	0.18947	0.19655	0.20365	0.21073	0.21776	0.2247	0.2315	0.23812	0.24453	0.25068	0.25653	0.26203	0.26714	0.27183	0.27605
3.05	0.04213	0.04427	0.04647	0.04873	0.05104	0.05342	0.05586	0.05838	0.06098	0.06367	0.06645	0.06934	0.07234	0.07546	0.07871	0.08211	0.08567	0.08938	0.09328	0.09736	0.10163	0.1061	0.11078	0.11566	0.12076	0.12607	0.13158	0.1373	0.14321	0.14931	0.15557	0.16199	0.16855	0.17521	0.18196	0.18877	0.19561	0.20245	0.20924	0.21596	0.22256	0.22901	0.23526	0.24128	0.24702	0.25245	0.25751	0.26218	0.26641
3.1	0.04007	0.04214	0.04427	0.04645	0.0487	0.051	0.05337	0.05581	0.05832	0.06092	0.06361	0.06639	0.06928	0.07228	0.07541	0.07867	0.08208	0.08564	0.08936	0.09326	0.09733	0.10159	0.10605	0.1107	0.11555	0.1206	0.12586	0.1313	0.13694	0.14275	0.14873	0.15487	0.16114	0.16752	0.174	0.18055	0.18713	0.19372	0.20029	0.2068	0.21321	0.21948	0.22559	0.23148	0.23712	0.24246	0.24748	0.25212	0.25636
3.15	0.03795	0.03994	0.04199	0.04408	0.04624	0.04845	0.05072	0.05306	0.05547	0.05796	0.06053	0.06319	0.06595	0.06882	0.0718	0.07491	0.07815	0.08154	0.08508	0.08878	0.09265	0.09669	0.10092	0.10534	0.10994	0.11474	0.11973	0.1249	0.13026	0.1358	0.1415	0.14736	0.15335	0.15947	0.16568	0.17197	0.1783	0.18466	0.191	0.1973	0.20353	0.20964	0.21559	0.22136	0.22689	0.23216	0.23713	0.24175	0.24599
3.2	0.03582	0.03772	0.03967	0.04167	0.04372	0.04582	0.04798	0.05021	0.0525	0.05486	0.0573	0.05982	0.06244	0.06516	0.06798	0.07092	0.07399	0.07719	0.08053	0.08403	0.08768	0.0915	0.0955	0.09968	0.10403	0.10857	0.1133	0.11821	0.1233	0.12856	0.13399	0.13957	0.1453	0.15114	0.1571	0.16313	0.16923	0.17535	0.18148	0.18758	0.19362	0.19956	0.20537	0.21101	0.21645	0.22164	0.22655	0.23114	0.23538
3.25	0.03371	0.03551	0.03735	0.03924	0.04118	0.04317	0.04521	0.04731	0.04946	0.05169	0.05398	0.05636	0.05882	0.06137	0.06402	0.06678	0.06966	0.07267	0.07581	0.0791	0.08253	0.08613	0.08989	0.09382	0.09793	0.10221	0.10668	0.11132	0.11614	0.12114	0.12629	0.13161	0.13707	0.14265	0.14835	0.15414	0.16	0.1659	0.17182	0.17772	0.18358	0.18936	0.19503	0.20055	0.20588	0.21099	0.21584	0.2204	0.22462
3.3	0.03164	0.03334	0.03507	0.03685	0.03867	0.04053	0.04244	0.0444	0.04642	0.0485	0.05064	0.05286	0.05515	0.05753	0.06001	0.06258	0.06527	0.06807	0.07101	0.07407	0.07729	0.08065	0.08417	0.08786	0.09172	0.09575	0.09995	0.10434	0.10889	0.11362	0.11851	0.12356	0.12876	0.13409	0.13954	0.14508	0.15071	0.15639	0.1621	0.16782	0.1735	0.17912	0.18464	0.19004	0.19527	0.2003	0.20509	0.20961	0.21382
3.35	0.02964	0.03123	0.03285	0.03451	0.0362	0.03794	0.03972	0.04154	0.04341	0.04534	0.04732	0.04937	0.0515	0.0537	0.05599	0.05838	0.06086	0.06346	0.06618	0.06903	0.07202	0.07515	0.07844	0.08188	0.08549	0.08927	0.09322	0.09734	0.10163	0.1061	0.11073	0.11552	0.12046	0.12554	0.13074	0.13605	0.14145	0.14692	0.15243	0.15795	0.16346	0.16892	0.17431	0.17959	0.18471	0.18966	0.19439	0.19886	0.20305
3.4	0.02772	0.0292	0.03071	0.03225	0.03382	0.03542	0.03706	0.03875	0.04047	0.04224	0.04407	0.04595	0.0479	0.04993	0.05203	0.05422	0.05651	0.05891	0.06141	0.06405	0.06681	0.06971	0.07276	0.07596	0.07932	0.08285	0.08655	0.09041	0.09445	0.09866	0.10303	0.10757	0.11225	0.11709	0.12205	0.12713	0.13231	0.13756	0.14287	0.14821	0.15354	0.15885	0.1641	0.16926	0.17428	0.17914	0.18381	0.18824	0.1924
3.45	0.02589	0.02726	0.02866	0.03008	0.03153	0.033	0.03451	0.03605	0.03762	0.03924	0.04091	0.04262	0.0444	0.04625	0.04816	0.05017	0.05226	0.05445	0.05675	0.05916	0.0617	0.06438	0.0672	0.07016	0.07328	0.07656	0.08001	0.08363	0.08741	0.09136	0.09549	0.09977	0.10421	0.1088	0.11353	0.11838	0.12334	0.12838	0.13349	0.13864	0.14381	0.14897	0.15408	0.15912	0.16404	0.16882	0.17342	0.1778	0.18193
3.5	0.02416	0.02542	0.02671	0.02801	0.02934	0.03069	0.03206	0.03346	0.03489	0.03636	0.03787	0.03942	0.04103	0.04269	0.04443	0.04624	0.04814	0.05013	0.05223	0.05443	0.05676	0.05921	0.0618	0.06454	0.06742	0.07046	0.07367	0.07704	0.08057	0.08428	0.08815	0.09219	0.09639	0.10074	0.10524	0.10986	0.1146	0.11944	0.12436	0.12933	0.13433	0.13933	0.14431	0.14922	0.15405	0.15874	0.16327	0.16761	0.17171
3.55	0.02252	0.02369	0.02487	0.02606	0.02727	0.02849	0.02974	0.031	0.03229	0.03361	0.03496	0.03636	0.0378	0.03929	0.04085	0.04248	0.04419	0.04599	0.04789	0.04989	0.05201	0.05425	0.05662	0.05913	0.06179	0.0646	0.06757	0.0707	0.074	0.07746	0.08109	0.08489	0.08885	0.09296	0.09723	0.10163	0.10615	0.11079	0.11551	0.1203	0.12513	0.12998	0.13482	0.13962	0.14434	0.14895	0.15342	0.15771	0.16177
3.6	0.02099	0.02206	0.02313	0.02422	0.02532	0.02642	0.02754	0.02867	0.02982	0.031	0.03221	0.03345	0.03473	0.03606	0.03745	0.03891	0.04044	0.04205	0.04375	0.04556	0.04748	0.04951	0.05168	0.05398	0.05642	0.059	0.06175	0.06465	0.06771	0.07094	0.07434	0.0779	0.08162	0.08551	0.08954	0.09372	0.09803	0.10246	0.10699	0.1116	0.11626	0.12096	0.12567	0.13035	0.13497	0.13949	0.1439	0.14813	0.15217
3.65	0.01955	0.02053	0.02151	0.0225	0.02348	0.02448	0.02547	0.02648	0.0275	0.02854	0.02961	0.0307	0.03183	0.03301	0.03423	0.03552	0.03688	0.03832	0.03985	0.04147	0.0432	0.04504	0.04701	0.0491	0.05133	0.05371	0.05624	0.05892	0.06176	0.06476	0.06792	0.07125	0.07475	0.0784	0.08221	0.08617	0.09027	0.09449	0.09882	0.10325	0.10775	0.1123	0.11686	0.12142	0.12594	0.13039	0.13472	0.13891	0.14292
3.7	0.01822	0.01911	0.02	0.02089	0.02177	0.02266	0.02354	0.02443	0.02533	0.02624	0.02717	0.02812	0.02911	0.03013	0.03121	0.03234	0.03354	0.03482	0.03617	0.03763	0.03918	0.04084	0.04262	0.04453	0.04656	0.04874	0.05106	0.05353	0.05615	0.05893	0.06188	0.06498	0.06825	0.07168	0.07526	0.079	0.08288	0.0869	0.09104	0.09528	0.09961	0.104	0.10843	0.11287	0.11729	0.12165	0.12592	0.13006	0.13403
3.75	0.01698	0.01779	0.01859	0.01939	0.02018	0.02096	0.02174	0.02252	0.0233	0.02409	0.02489	0.02571	0.02656	0.02745	0.02838	0.02937	0.03042	0.03154	0.03274	0.03403	0.03542	0.03692	0.03853	0.04026	0.04211	0.0441	0.04623	0.0485	0.05092	0.05349	0.05621	0.0591	0.06214	0.06534	0.06871	0.07223	0.07589	0.0797	0.08364	0.0877	0.09186	0.09609	0.10038	0.1047	0.10901	0.11329	0.11749	0.12159	0.12553
3.8	0.01583	0.01656	0.01729	0.018	0.0187	0.01939	0.02007	0.02074	0.02141	0.02208	0.02276	0.02346	0.02419	0.02495	0.02575	0.0266	0.02751	0.02849	0.02955	0.0307	0.03194	0.03328	0.03473	0.0363	0.03799	0.0398	0.04175	0.04383	0.04605	0.04842	0.05094	0.05361	0.05643	0.05941	0.06256	0.06586	0.06931	0.07291	0.07665	0.08052	0.0845	0.08858	0.09272	0.09691	0.10112	0.10531	0.10945	0.1135	0.11742
3.85	0.01476	0.01543	0.01608	0.01671	0.01733	0.01793	0.01852	0.01909	0.01966	0.02022	0.0208	0.02138	0.02199	0.02262	0.0233	0.02402	0.02481	0.02566	0.02659	0.02761	0.02872	0.02992	0.03123	0.03265	0.03419	0.03584	0.03762	0.03953	0.04156	0.04374	0.04605	0.04851	0.05113	0.05389	0.05681	0.05989	0.06313	0.06652	0.07006	0.07374	0.07754	0.08145	0.08545	0.08952	0.09362	0.09772	0.10179	0.1058	0.10969
3.9	0.01378	0.01438	0.01497	0.01553	0.01607	0.01659	0.01708	0.01757	0.01804	0.01851	0.01897	0.01945	0.01995	0.02047	0.02103	0.02164	0.02231	0.02305	0.02386	0.02476	0.02575	0.02683	0.02802	0.02931	0.03071	0.03222	0.03384	0.03558	0.03745	0.03944	0.04156	0.04382	0.04622	0.04877	0.05148	0.05434	0.05736	0.06054	0.06387	0.06735	0.07097	0.07472	0.07857	0.08251	0.0865	0.09051	0.09452	0.09847	0.10234
3.95	0.01288	0.01342	0.01394	0.01444	0.0149	0.01535	0.01577	0.01616	0.01655	0.01692	0.01729	0.01767	0.01806	0.01848	0.01894	0.01945	0.02001	0.02064	0.02135	0.02215	0.02303	0.02401	0.02508	0.02626	0.02753	0.02891	0.0304	0.03199	0.03369	0.03551	0.03745	0.03951	0.04171	0.04405	0.04654	0.04918	0.05198	0.05495	0.05807	0.06136	0.0648	0.06837	0.07207	0.07587	0.07975	0.08368	0.08761	0.09152	0.09536
4	0.01204	0.01253	0.013	0.01343	0.01383	0.01421	0.01455	0.01488	0.01518	0.01546	0.01575	0.01603	0.01633	0.01665	0.01701	0.01742	0.01789	0.01843	0.01905	0.01975	0.02054	0.02143	0.02241	0.02348	0.02465	0.02592	0.02728	0.02873	0.03029	0.03194	0.03371	0.03558	0.03759	0.03972	0.04199	0.04441	0.047	0.04975	0.05266	0.05575	0.059	0.0624	0.06595	0.06961	0.07338	0.07721	0.08107	0.08493	0.08874
[truncated: 233 more columns]

## Sheet: Fig 2I
R (Å)	ZIF-67	ZIF-67-fitting
0	0.105329	0.0664
0.0307	0.210181	0.20105
0.0614	0.367795	0.373489
0.092	0.511753	0.52625
0.122718	0.626566	0.646766
0.153398	0.703255	0.726503
0.184078	0.736046	0.759729
0.214757	0.722102	0.743622
0.245437	0.661618	0.678444
0.276117	0.558008	0.567685
0.306796	0.418492	0.418392
0.337476	0.25768	0.243648
0.368155	0.134461	0.102722
0.398835	0.224028	0.222258
0.429515	0.404972	0.419452
0.460194	0.583451	0.606601
0.490874	0.737003	0.76478
0.521553	0.852417	0.881204
0.552233	0.920051	0.94608
0.582913	0.933635	0.952822
0.613592	0.891084	0.898897
0.644272	0.796352	0.787516
0.674952	0.664225	0.632385
0.705631	0.534634	0.475162
0.736311	0.497889	0.43059
0.76699	0.632363	0.598065
0.79767	0.888856	0.891379
0.82835	1.19515	1.22729
0.859029	1.50954	1.56629
0.889709	1.80544	1.88357
0.920388	2.0627	2.15992
0.951068	2.26541	2.37998
0.981748	2.40186	2.5326
1.01243	2.46556	2.61184
1.04311	2.45692	2.6187
1.07379	2.38586	2.56353
1.10447	2.2757	2.46934
1.13515	2.16798	2.3755
1.16583	2.12349	2.33775
1.1965	2.20755	2.41572
1.22718	2.45622	2.64573
1.25786	2.85669	3.02217
1.28854	3.36523	3.50833
1.31922	3.93281	4.05814
1.3499	4.51611	4.62859
1.38058	5.07903	5.18289
1.41126	5.59163	5.6903
1.44194	6.02942	6.12551
1.47262	6.37298	6.46832
1.5033	6.60794	6.70357
1.53398	6.72513	6.82109
1.56466	6.72064	6.81577
1.59534	6.5958	6.68746
1.62602	6.35711	6.44079
1.6567	6.0159	6.08485
1.68738	5.58796	5.63273
1.71806	5.09307	5.101
1.74874	4.55431	4.50905
1.77942	3.99755	3.87856
1.8101	3.45066	3.23306
1.84078	2.94255	2.59799
1.87146	2.50113	2.00204
1.90214	2.14885	1.48142
1.93282	1.89489	1.08943
1.9635	1.72732	0.896579
1.99418	1.6139	0.915372
2.02485	1.51443	1.04218
2.05553	1.39432	1.17316
2.08621	1.23103	1.25863
2.11689	1.01413	1.28093
2.14757	0.743286	1.23719
2.17825	0.427879	1.13199
2.20893	0.129636	0.974246
2.23961	0.35667	0.775451
2.27029	0.739371	0.548693
2.30097	1.12108	0.308388
2.33165	1.47955	0.0822
2.36233	1.79848	0.185656
2.39301	2.0643	0.394017
2.42369	2.26624	0.575965
2.45437	2.39668	0.721768
2.48505	2.45141	0.826419
2.51573	2.42981	0.887628
2.54641	2.33493	0.905528
2.57709	2.17345	0.882465
2.60777	1.95587	0.822759
2.63845	1.6968	0.732415
2.66913	1.41644	0.618872
2.69981	1.14408	0.490938
2.73049	0.925369	0.359449
2.76117	0.822896	0.240844
2.79184	0.871014	0.170092
2.82252	1.0256	0.188781
2.8532	1.21742	0.257644
2.88388	1.40096	0.327288
2.91456	1.55211	0.380275
2.94524	1.6588	0.410957
2.97592	1.71614	0.417975
3.0066	1.72435	0.40228
3.03728	1.68796	0.366451
3.06796	1.61553	0.31437
3.09864	1.51974	0.251181
3.12932	1.41743	0.183909
3.16	1.32906	0.124694
3.19068	1.2759	0.0995
3.22136	1.27372	0.125137
3.25204	1.32579	0.171325
3.28272	1.4218	0.215218
3.3134	1.54399	0.248674
3.34408	1.67417	0.268608
3.37476	1.79733	0.274096
3.40544	1.90246	0.265575
3.43612	1.98214	0.244538
3.4668	2.03193	0.213404
3.49748	2.04981	0.175538
3.52816	2.03572	0.13565
3.55884	1.99118	0.101236
3.58952	1.91891	0.0845
3.62019	1.82258	0.0933
3.65087	1.70643	0.116483
3.68155	1.57508	0.140992
3.71223	1.4333	0.160322
3.74291	1.28578	0.171735
3.77359	1.137	0.174282
3.80427	0.991145	0.1681
3.83495	0.852051	0.154144
3.86563	0.723221	0.13409
3.89631	0.607881	0.110393
3.92699	0.509051	0.0867
3.95767	0.429456	0.0686
3.98835	0.371038	0.0635
4.01903	0.333861	0.0721
4.04971	0.315024	0.087
4.08039	0.308985	0.101416
4.11107	0.309464	0.11192
4.14175	0.311229	0.116912
4.17243	0.310712	0.11586
4.20311	0.305808	0.108929
4.23379	0.295482	0.0968
4.26447	0.279431	0.0808
4.29515	0.257868	0.0627
4.32583	0.23139	0.0457
4.35651	0.20091	0.0359
4.38719	0.167652	0.0394
4.41786	0.13325	0.0516
4.44854	0.100115	0.0651
4.47922	0.0726	0.0762
4.5099	0.0592	0.0835
4.54058	0.0661	0.0862
4.57126	0.085	0.0843
4.60194	0.106199	0.078
4.63262	0.125322	0.0678
4.6633	0.140496	0.0547
4.69398	0.150966	0.0399
4.72466	0.156549	0.0257
4.75534	0.157454	0.018
4.78602	0.154198	0.0241
4.8167	0.14755	0.0361
4.84738	0.13848	0.0475
4.87806	0.128087	0.0566
4.90874	0.117499	0.0625
4.93942	0.107722	0.0649
4.9701	0.0994	0.0639
5.00078	0.0928	0.0596
5.03146	0.0874	0.0524
5.06214	0.0824	0.043
5.09282	0.0768	0.032
5.1235	0.0697	0.0202
5.15418	0.0609	0.00905
5.18486	0.0505	0.00719
5.21553	0.0405	0.0163
5.24621	0.0355	0.0249
5.27689	0.0417	0.0318
5.30757	0.0579	0.0364
5.33825	0.0793	0.0387
5.36893	0.103062	0.0387
5.39961	0.127489	0.0364
5.43029	0.151487	0.0323
5.46097	0.174182	0.0267
5.49165	0.19485	0.0201
5.52233	0.212895	0.013
5.55301	0.227845	0.00644
5.58369	0.239347	0.00475
5.61437	0.247173	0.00966
5.64505	0.251211	0.0147
5.67573	0.251467	0.0188
5.70641	0.248057	0.0215
5.73709	0.241202	0.0229
5.76777	0.231228	0.0229
5.79845	0.218559	0.0216
5.82913	0.203723	0.0194
5.85981	0.187357	0.0165
5.89049	0.170211	0.0132
5.92117	0.153167	0.01
5.95185	0.137233	0.00774
5.98253	0.12351	0.00718
6.0132	0.113045	0.00825
6.04388	0.106547	0.00992
6.07456	0.104046	0.0114
6.10524	0.104776	0.0125
6.13592	0.107455	0.0131
6.1666	0.11072	0.0132
6.19728	0.11343	0.0129
6.22796	0.114773	0.0123
6.25864	0.114257	0.0117
6.28932	0.11167	0.0112
6.32	0.107041	0.0109
6.35068	0.100611	0.0106
6.38136	0.0928	0.0103
6.41204	0.0843	0.00991
6.44272	0.0758	0.00929
6.4734	0.0684	0.00839
6.50408	0.063	0.00719
6.53476	0.0602	0.00574
6.56544	0.0601	0.00415
6.59612	0.062	0.00267
6.6268	0.0647	0.00202
6.65748	0.0674	0.00282
6.68816	0.0691	0.00412
6.71884	0.0693	0.00531
6.74952	0.0678	0.00619
6.7802	0.0643	0.00666
6.81087	0.0591	0.0067
6.84155	0.0522	0.00628
6.87223	0.044	0.00545
6.90291	0.0347	0.00429
6.93359	0.0252	0.003
6.96427	0.0165	0.00219
6.99495	0.0123	0.00285
7.02563	0.0168	0.00448
7.05631	0.0252	0.00633
7.08699	0.0343	0.0081
7.11767	0.043	0.00968
7.14835	0.0511	0.011
7.17903	0.0585	0.0119
7.20971	0.065	0.0124
7.24039	0.0707	0.0125
7.27107	0.0756	0.0122
7.30175	0.0795	0.0115
7.33243	0.0826	0.0104
7.36311	0.0847	0.00903
7.39379	0.0856	0.00747
7.42447	0.0854	0.00585
7.45515	0.0837	0.00441
7.48583	0.0807	0.00355
7.51651	0.0762	0.0037
7.54719	0.0703	0.00459
7.57787	0.0632	0.00569
7.60854	0.0552	0.00668
7.63922	0.0468	0.00739
7.6699	0.0389	0.00776
7.70058	0.0327	0.00775
7.73126	0.0301	0.00736
7.76194	0.0318	0.00662
7.79262	0.0368	0.00562
7.8233	0.0431	0.0045
7.85398	0.0493	0.00357
7.88466	0.0544	0.00335
7.91534	0.058	0.00409
7.94602	0.0598	0.00537
7.9767	0.0596	0.00676
8.00738	0.0574	0.00804
8.03806	0.0534	0.00907
8.06874	0.0479	0.00976
8.09942	0.0414	0.0101
8.1301	0.0345	0.00995
8.16078	0.0287	0.00943
8.19146	0.0255	0.00853
8.22214	0.0265	0.0073
8.25282	0.031	0.00581
8.2835	0.0371	0.00419
8.31418	0.0433	0.00261
8.34486	0.0488	0.00172
8.37554	0.053	0.00242
8.40621	0.0556	0.00375
8.43689	0.0566	0.00505
8.46757	0.0559	0.00611
8.49825	0.0537	0.00686
8.52893	0.0501	0.00727
8.55961	0.0454	0.00732
8.59029	0.0402	0.00704
8.62097	0.0349	0.00646
8.65165	0.0304	0.00564
8.68233	0.0274	0.00464
8.71301	0.0266	0.00357
8.74369	0.0278	0.00259
8.77437	0.0304	0.00197
8.80505	0.0334	0.00204
8.83573	0.0362	0.00263
8.86641	0.0384	0.00331
8.89709	0.0397	0.0039
8.92777	0.0402	0.00433
8.95845	0.0399	0.00456
8.98913	0.039	0.0046
9.01981	0.0377	0.00447
9.05049	0.0364	0.0042
9.08117	0.0354	0.00384
9.11185	0.0351	0.00343
9.14253	0.0356	0.00302
9.17321	0.0367	0.00265
9.20388	0.0385	0.00236
9.23456	0.0405	0.00216
9.26524	0.0424	0.00203
9.29592	0.0441	0.00198
9.3266	0.0451	0.00199
9.35728	0.0455	0.00205
9.38796	0.0452	0.00216
9.41864	0.044	0.00233
9.44932	0.042	0.00253
9.48	0.0393	0.00275
9.51068	0.036	0.00293
9.54136	0.0324	0.00307
9.57204	0.0289	0.00312
9.60272	0.0258	0.00308
9.6334	0.0239	0.00293
9.66408	0.0238	0.00268
9.69476	0.0254	0.00238
9.72544	0.0285	0.00207
9.75612	0.0323	0.00187
9.7868	0.0363	0.0019
9.81748	0.0401	0.00219
9.84816	0.0433	0.00266
9.87884	0.0457	0.0032
9.90952	0.0472	0.00371
9.9402	0.0476	0.00415
9.97088	0.0469	0.00447

## Sheet: Fig 2J
R (Å)	COP@ZIF	COP@ZIF-fitting
0	0.0869	0.0666
0.0307	0.204974	0.211099
0.0614	0.370235	0.393932
0.092	0.51931	0.556191
0.122718	0.638353	0.68504
0.153398	0.718706	0.771596
0.184078	0.754575	0.809766
0.214757	0.742946	0.796362
0.245437	0.683707	0.731268
0.276117	0.579781	0.617549
0.306796	0.437473	0.46161
0.337476	0.268692	0.274591
0.368155	0.119	0.0985
0.398835	0.203168	0.207727
0.429515	0.39802	0.425843
0.460194	0.591659	0.636844
0.490874	0.762852	0.821921
0.521553	0.898872	0.96817
0.552233	0.990081	1.06536
0.582913	1.02977	1.1061
0.613592	1.01477	1.08639
0.644272	0.946448	1.0064
0.674952	0.832762	0.871876
0.705631	0.693471	0.698049
0.736311	0.573269	0.523397
0.76699	0.553236	0.446266
0.79767	0.682833	0.569599
0.82835	0.912664	0.824425
0.859029	1.1801	1.12001
0.889709	1.44704	1.41323
0.920388	1.68968	1.68041
0.951068	1.89182	1.90604
0.981748	2.04308	2.08052
1.01243	2.13928	2.20046
1.04311	2.18393	2.27005
1.07379	2.1903	2.30279
1.10447	2.18373	2.32299
1.13515	2.20169	2.36495
1.16583	2.28774	2.46701
1.1965	2.47668	2.65943
1.22718	2.77962	2.95265
1.25786	3.18223	3.33534
1.28854	3.65506	3.78175
1.31922	4.16428	4.26067
1.3499	4.67729	4.74091
1.38058	5.16472	5.19382
1.41126	5.60106	5.59433
1.44194	5.96487	5.92132
1.47262	6.23907	6.15801
1.5033	6.41118	6.2922
1.53398	6.47356	6.31638
1.56466	6.42352	6.22789
1.59534	6.26336	6.02878
1.62602	6.00024	5.72568
1.6567	5.64591	5.32941
1.68738	5.2163	4.85458
1.71806	4.73103	4.31905
1.74874	4.21284	3.7435
1.77942	3.68692	3.15115
1.8101	3.18009	2.56798
1.84078	2.71944	2.02418
1.87146	2.32953	1.55772
1.90214	2.02698	1.21869
1.93282	1.81284	1.05653
1.9635	1.66809	1.06402
1.99418	1.55885	1.15982
2.02485	1.44895	1.26229
2.05553	1.31018	1.32606
2.08621	1.12597	1.3321
2.11689	0.891032	1.27569
2.14757	0.61148	1.16003
2.17825	0.320073	0.993077
2.20893	0.256787	0.785743
2.23961	0.56663	0.550724
2.27029	0.938084	0.301828
2.30097	1.30557	0.0614
2.33165	1.64614	0.195944
2.36233	1.9434	0.412038
2.39301	2.18428	0.598139
2.42369	2.35875	0.746068
2.45437	2.46007	0.850978
2.48505	2.48489	0.910649
2.51573	2.43342	0.925365
2.54641	2.30942	0.897757
2.57709	2.12019	0.832589
2.60777	1.87666	0.736523
2.63845	1.59402	0.617975
2.66913	1.29362	0.487363
2.69981	1.00876	0.358712
2.73049	0.79757	0.255398
2.76117	0.741793	0.217019
2.79184	0.860272	0.256338
2.82252	1.07277	0.327014
2.8532	1.30538	0.393358
2.88388	1.52011	0.441134
2.91456	1.6987	0.465103
2.94524	1.8326	0.464099
2.97592	1.91912	0.439419
3.0066	1.95982	0.394187
3.03728	1.95986	0.333104
3.06796	1.9275	0.262633
3.09864	1.87376	0.192412
3.12932	1.81169	0.140213
3.16	1.75523	0.133459
3.19068	1.71724	0.170307
3.22136	1.70692	0.219802
3.25204	1.72751	0.264027
3.28272	1.77577	0.2958
3.3134	1.84345	0.312231
3.34408	1.92004	0.312612
3.37476	1.99508	0.297715
3.40544	2.05968	0.269513
3.43612	2.10706	0.231062
3.4668	2.13267	0.18665
3.49748	2.13396	0.142565
3.52816	2.11012	0.109237
3.55884	2.06177	0.100924
3.58952	1.99064	0.118824
3.62019	1.8993	0.14722
3.65087	1.7909	0.174005
3.68155	1.66891	0.193587
3.71223	1.53697	0.203608
3.74291	1.39864	0.2034
3.77359	1.25735	0.193415
3.80427	1.11624	0.174996
3.83495	0.978097	0.150309
3.86563	0.845339	0.122482
3.89631	0.72	0.0962
3.92699	0.603763	0.0785
3.95767	0.498028	0.0767
3.98835	0.404022	0.0888
4.01903	0.32296	0.10608
4.04971	0.256242	0.121738
4.08039	0.205537	0.132484
4.11107	0.172262	0.136864
4.14175	0.155853	0.134512
4.17243	0.152194	0.125826
4.20311	0.155056	0.112
4.23379	0.159051	0.0942
4.26447	0.160775	0.0754
4.29515	0.158438	0.0594
4.32583	0.151266	0.0517
4.35651	0.139114	0.0557
4.38719	0.122261	0.0671
4.41786	0.101344	0.0797
4.44854	0.0774	0.09
4.47922	0.0526	0.0964
4.5099	0.0332	0.0982
4.54058	0.0361	0.0953
4.57126	0.0584	0.0881
4.60194	0.0849	0.0774
4.63262	0.110565	0.0644
4.6633	0.133576	0.0508
4.69398	0.15282	0.0397
4.72466	0.167595	0.0349
4.75534	0.1775	0.0383
4.78602	0.182418	0.0464
4.8167	0.182517	0.055
4.84738	0.17824	0.0618
4.87806	0.170291	0.0658
4.90874	0.159607	0.0666
4.93942	0.147308	0.0642
4.9701	0.134622	0.0588
5.00078	0.122754	0.051
5.03146	0.112696	0.0415
5.06214	0.104998	0.0312
5.09282	0.0996	0.0216
5.1235	0.0961	0.0156
5.15418	0.0937	0.0167
5.18486	0.0923	0.0224
5.21553	0.0921	0.0284
5.24621	0.0945	0.0331
5.27689	0.101	0.0358
5.30757	0.113	0.0365
5.33825	0.130455	0.0351
5.36893	0.153058	0.032
5.39961	0.179438	0.0274
5.43029	0.208201	0.0219
5.46097	0.237985	0.0161
5.49165	0.267528	0.0111
5.52233	0.295697	0.00875
5.55301	0.321504	0.0103
5.58369	0.344115	0.0136
5.61437	0.362866	0.0167
5.64505	0.377266	0.0188
5.67573	0.387	0.0198
5.70641	0.391922	0.0195
5.73709	0.392051	0.0182
5.76777	0.38755	0.0159
5.79845	0.378716	0.013
5.82913	0.365952	0.00968
5.85981	0.349745	0.00644
5.89049	0.330649	0.00413
5.92117	0.309256	0.00427
5.95185	0.286178	0.0061
5.98253	0.262024	0.00798
6.0132	0.237389	0.00934
6.04388	0.212831	0.01
6.07456	0.188864	0.01
6.10524	0.165941	0.00932
6.13592	0.14445	0.00807
6.1666	0.124699	0.00637
6.19728	0.106905	0.00439
6.22796	0.0912	0.00233
6.25864	0.0776	0.00112
6.28932	0.066	0.00253
6.32	0.0562	0.0043
6.35068	0.048	0.00583
6.38136	0.0412	0.00701
6.41204	0.0356	0.00779
6.44272	0.0313	0.00815
6.4734	0.0285	0.00811
6.50408	0.0275	0.00769
6.53476	0.0283	0.00694
6.56544	0.0307	0.00594
6.59612	0.034	0.00476
6.6268	0.0378	0.00355
6.65748	0.0414	0.0026
6.68816	0.0446	0.00245
6.71884	0.0469	0.00322
6.74952	0.0481	0.00438
6.7802	0.0482	0.00556
6.81087	0.047	0.00661
6.84155	0.0445	0.00746
6.87223	0.0408	0.00807
6.90291	0.0359	0.00843
6.93359	0.0299	0.00857
6.96427	0.0231	0.00855
6.99495	0.0158	0.00844
7.02563	0.00838	0.00837
7.05631	0.00452	0.00844
7.08699	0.0105	0.00872
7.11767	0.0184	0.00922
7.14835	0.0264	0.00985
7.17903	0.0343	0.0105
7.20971	0.0419	0.0111
7.24039	0.0492	0.0115
7.27107	0.0564	0.0116
7.30175	0.0634	0.0114
7.33243	0.0702	0.0109
7.36311	0.0769	0.0101
7.39379	0.0834	0.00906
7.42447	0.0897	0.00791
7.45515	0.0954	0.00678
7.48583	0.100616	0.00585
7.51651	0.104973	0.00528
7.54719	0.108306	0.00513
7.57787	0.110421	0.00528
7.60854	0.111153	0.00549
7.63922	0.110375	0.00556
7.6699	0.108009	0.00537
7.70058	0.104029	0.00486
7.73126	0.0985	0.00402
7.76194	0.0914	0.00294
7.79262	0.083	0.00194
7.8233	0.0733	0.00198
7.85398	0.0627	0.00329
7.88466	0.0513	0.00498
7.91534	0.0395	0.00668
7.94602	0.0276	0.00822
7.9767	0.0164	0.00948
8.00738	0.01	0.0104
8.03806	0.0155	0.0109
8.06874	0.0258	0.011
8.09942	0.0365	0.0106
8.1301	0.0467	0.00988
8.16078	0.0562	0.00877
8.19146	0.0649	0.00742
8.22214	0.0725	0.00596
8.25282	0.079	0.00462
8.2835	0.0844	0.0038
8.31418	0.0885	0.00387
8.34486	0.0914	0.00467
8.37554	0.093	0.00572
8.40621	0.0933	0.0067
8.43689	0.0924	0.00745
8.46757	0.0904	0.0079
8.49825	0.0872	0.00802
8.52893	0.083	0.00782
8.55961	0.078	0.00732
8.59029	0.0723	0.00659
8.62097	0.0661	0.00567
8.65165	0.0595	0.00464
8.68233	0.0528	0.0036
8.71301	0.0462	0.00263
8.74369	0.04	0.00189
8.77437	0.0345	0.00153
8.80505	0.0301	0.00159
8.83573	0.0271	0.0018
8.86641	0.0258	0.00196
8.89709	0.0261	0.00199
8.92777	0.0274	0.00185
8.95845	0.0292	0.00157
8.98913	0.0312	0.00117
9.01981	0.0328	0.000682
9.05049	0.0341	0.000175
9.08117	0.0347	0.000383
9.11185	0.0348	0.000858
9.14253	0.0343	0.00126
9.17321	0.0333	0.00156
9.20388	0.032	0.00175
9.23456	0.0306	0.00181
9.26524	0.0293	0.00176
9.29592	0.0286	0.00161
9.3266	0.0287	0.00141
9.35728	0.0298	0.00121
9.38796	0.0319	0.00111
9.41864	0.0348	0.00116
9.44932	0.0383	0.00134
9.48	0.042	0.00156
9.51068	0.0456	0.00177
9.54136	0.049	0.00189
9.57204	0.0518	0.00192
9.60272	0.0541	0.00184
9.6334	0.0556	0.00164
9.66408	0.0563	0.00134
9.69476	0.0562	0.000971
9.72544	0.0552	0.000659
9.75612	0.0533	0.000737
9.7868	0.0506	0.00121
9.81748	0.0472	0.00179
9.84816	0.0432	0.00239
9.87884	0.0387	0.00295
9.90952	0.0341	0.00343
9.9402	0.0297	0.0038
9.97088	0.0261	0.00405

[truncated: 47 more sheets: Fig 2K, Fig 2L, Fig 3A, Fig 3B, Fig 3C, Fig 3D, Fig 3E, Fig 3F, Fig 3G, Fig 3H, Fig 3I, Fig 4A, Fig 4B, Fig 4C, Fig 4D, Fig 4E, Fig 4F, Fig 4G, Fig 4H, Fig 4I …]
